# Supplementary material for: Assessing civility at an academic health science center: Implications for employee satisfaction and well-being
Source: PLoS One. 2021 Feb 26;16(2):e0247715. doi: 10.1371/journal.pone.0247715 (PMC7909676; doi:10.1371/journal.pone.0247715)
Supplement: S1 Dataset — (XLSX) [file pone.0247715.s001.xlsx]

## Sheet: FinalCivilityDataExcel_2.29.202
ID	Job type (1= Faculty, 2=Staff)	Sex (1= Female, 2=male, 3= Other)	Race (1=White, 2= Non-white)	Eeducation level (1= High School/GED, 2= Some College No Degree, 3= Associate degree, 4= Bachelor Degree, 5= Graduate Degree)	Years of Service (1= Less Than a Year, 2= 1-3 years, 3= 3-5 years, 4= 5-10 years, 5= 10-15 years, 6= 5-20 years,7= 20 years+)	Area of Work( 1= School of Medicine, 2= School of Nursing,3= School of Health Professions, 4= School of Pharmacy, 5= Grad School of Biomedical Sciences, 6= Administration/Other)	Age Group (1= 18-40, 2= 41-55, 3= 56+)	Perceptions of Organizational Climate	Ratings of existence of civility resources	Ratings of importance of civility resources	Frequency of incivility	Feeling about current employment	Employee satisfaction	Sources of stress	Coping Strategies	Overall Levels of Stress	Overall Levels of Coping Ability	Overall civility rating
1031	2	2	1	2	2	6	1	2.4375	2.7	2.66667	2.57143	4.5	30.1667	3.6	3	50	40	72
460	1	1	1	5	4	6	3	2.5	2	2.66667	4	5	49.3333	4	3.5	72	72	50.8
366	2	1	2	2	7	1	3	4	2.9	3.66667	3.42857	3.83333	72.6667	1	2.66667	3	99	98.6
388	2	1	2	1	5	1	3	1.8125	3.3	2.77778	2.51429	4.25	29.5	3.8	2.5	80	50	72
582	1	1	1	2	4	1	1	3.1875	1	1.55556	3.88571	3.66667	60.8333	5	3.16667	70	50	60
292	1	1	1	2	4	6	1	3.1875	3	3	2.14286	3.41667	50.3333	3.4	3	100	58	69.8
569	1	2	1	2	4	6	1	4.0625	3	3	3	4	50	3	3	50	50	50
267	1	1	1	3	4	6	2	3.5625	4	3.66667	2.82857	3.33333	67.6667	3.2	3.5	71	81	83.2
1125	1	1	1	4	3	2	2	3.6875	4.4	4	4.71429	5.83333	83.3333	4.4	3.16667	40	30	72
1014	1	3	1	4	4	1	2	4	4	4	3.08571	6	58.3333	3.2	3	60	60	57.8
1279	1	1	1	4	7	2	3	3.8125	2.4	1.88889	3.6	3.41667	81.8333	2	2.83333	51	20	60.8
957	1	1	1	5	1	1	2	1.9375	2.3	1.66667	4.08571	4.08333	36.8333	3.8	3.66667	75	50	60
677	1	1	1	5	1	1	1	3.875	3	3.44444	3	2.91667	74	2	3.66667	50	75	74
2	1	1	1	5	1	2	2	1.5	1.8	2.11111	4.37143	5.08333	48	4.2	3.83333	100	49	28.4
375	1	1	1	5	1	3	3	4.625	4	4.11111	3.02857	3.41667	95.6667	2	2.83333	73	59	91.8
313	1	2	1	5	1	3	2	5	5	5	3.54286	3	93.5	4	3.16667	80	100	100
1155	1	2	1	5	1	4	2	3.6875	5	4.88889	3.48571	3	85.6667	2	3.33333	10	9	70.6
559	1	2	1	5	1	6	3	4.25	4	5	3.17143	3.33333	95.5	2.4	2.66667	89	91	95.4
210	1	1	1	5	1	6	2	3.4375	3.4	3.11111	2.34286	4.33333	83	3.6	2.83333	52	30	76.6
1209	1	2	1	5	1	6	2	4.75	3.5	4.33333	4	3.58333	83.8333	3	2.66667	71	51	77.2
287	1	1	1	5	2	1	2	3.9375	4.3	4.77778	3.54286	3.5	67.5	4.4	2.33333	50	20	72
1265	1	2	1	5	2	1	2	3.4375	3	3	2.74286	4.08333	64.1667	2.8	2.83333	20	10	69.2
499	1	1	1	5	2	2	3	4.1875	3.8	3.55556	3.68571	4	89.5	3.2	2.66667	74	30	76.8
1019	1	1	1	5	2	2	2	3.25	2.5	1.66667	4.82857	5	51.6667	2.8	2.5	90	30	54
567	1	2	1	5	2	2	3	4.1875	3.9	4	2.77143	3.58333	94	1.8	2.66667	10	2	76.4
352	1	1	1	5	2	3	2	4.8125	4.9	4.66667	3.14286	2.91667	92.8333	1.4	3	61	10	78.2
391	1	1	1	5	2	3	1	4.25	4.4	4.33333	3.28571	3.08333	82.5	2.4	3.33333	85	75	89
244	1	1	1	5	2	3	1	3.625	3	2.88889	3.97143	3.66667	67.1667	4.6	2.83333	73	54	60.2
1002	1	2	1	5	2	3	2	4.5625	5	5	3.17143	3.75	83.3333	3.4	3.5	65	74	94.8
1172	1	1	1	5	2	4	1	4.5	3.8	3.33333	3.08571	4	93.6667	2.6	2.66667	80	80	94
436	1	1	1	5	2	5	2	1.875	1.5	1.55556	4.17143	5	37.5	4	3.5	80	30	36
1207	1	1	1	5	3	1	1	4.1875	3.5	3.55556	2.74286	3	89.3333	4.6	3	20	10	82
1206	1	1	1	5	3	1	1	2.6875	3	1.88889	3.94286	4.16667	55	4.2	2.83333	85	70	74
502	1	1	1	5	3	1	2	1.75	2.6	2.22222	3.22857	4.66667	21.8333	3.6	3	30	49	42
525	1	1	1	5	3	1	1	1	1	1	3.17143	3	97.1667	2	2.5	35	4	80.8
116	1	2	1	5	3	1	2	5	5	5	3.17143	3.5	94.1667	1.6	3.5	20	20	78
376	1	2	1	5	3	1	2	4.9375	4.7	4	2.08571	3.08333	85.5	1.6	2.33333	9	0	80
508	1	2	1	5	3	1	2	4.9375	4.2	3.66667	2.57143	3	95	1.6	2.66667	80	15	83
699	1	2	1	5	3	1	2	5	5	5	3.17143	3	100	1	3	0	0	80
562	1	2	1	5	3	1	2	5	5	5	3.34286	7	74.1667	4.2	3	50	53	77.4
996	1	2	1	5	3	1	3	3.75	3.2	3.33333	3.05714	3.83333	80	3.6	3.5	70	60	69
285	1	2	1	5	3	1	3	4.0625	3.2	3	2.57143	4.08333	48.3333	2.6	2.83333	81	39	71.8
1183	1	2	1	5	3	1	3	2.4375	3.3	1.88889	2.88571	4.83333	45	4.2	3.83333	91	66	57
342	1	1	1	5	3	2	2	4.875	4.9	4.88889	3.6	3.33333	92.8333	1	3	31	92	93
272	1	1	1	5	3	2	3	4.3125	4.7	4.55556	3.88571	4.33333	79.6667	3.2	3	52	0	75
408	1	1	1	5	3	2	3	4.0625	3.6	3	2.8	4	84.8333	1	2.16667	10	5	77.6
262	1	2	1	5	3	2	2	4.125	4.8	3.88889	3.65714	4.08333	65.1667	4	2.33333	43	16	80.2
88	1	2	1	5	3	2	3	4.75	4.7	4.44444	3.68571	2.91667	93.3333	2.8	2.83333	90	50	87
718	1	3	1	5	3	2	2	2.0625	2	2.11111	3.14286	2.25	32.1667	3.8	3.16667	100	25	56.2
309	1	1	1	5	3	3	2	2.8125	4.6	3.88889	3.8	3.75	68.8333	2	4	26	0	70.4
161	1	1	1	5	3	3	1	4.25	3.5	3	3.2	3.41667	89.1667	3	3.33333	80	50	81
23	1	2	1	5	3	3	2	4.8125	4.9	4.77778	3.02857	3	83.3333	2.6	2.83333	70	0	70
413	1	2	1	5	3	3	2	4.75	5	4.44444	2.62857	3.33333	82.5	3	2.83333	30	20	80
203	1	1	1	5	3	4	2	3.3125	3.4	2.66667	2.97143	4.41667	48.3333	3.8	3.33333	90	50	58
655	1	1	1	5	3	4	1	2.875	1.4	1.11111	3.65714	4.75	63.3333	5	3.33333	95	80	58
64	1	2	1	5	3	4	2	4.1875	3.1	3.11111	3.82857	4.5	66	3.2	3.33333	80	80	83.6
349	1	1	1	5	3	5	2	2.0625	1.5	1.66667	4.57143	5.08333	43.3333	4.6	2.66667	90	70	46
55	1	2	1	5	3	5	1	3.3125	3.4	2.22222	4.02857	3.91667	78.3333	3.8	3.33333	79	18	51.4
1230	1	2	1	5	3	6	2	2.5625	2.6	2.55556	2.37143	4	64.8333	3.4	3.83333	50	80	54.6
948	1	1	1	5	3	6	1	1.4375	3.2	2.11111	4.94286	4.25	32.1667	3.6	2.66667	85	80	29.8
11	1	1	1	5	4	1	1	4.4375	4.4	3.33333	3.25714	3	93.1667	2.4	2.83333	60	20	84
513	1	1	1	5	4	1	2	3.125	3.1	2.77778	3.65714	3.75	60	3.6	3.16667	50	50	62
1045	1	1	1	5	4	1	2	4.25	4.2	4	3.85714	3.83333	77.5	3.2	3.5	30	30	77
520	1	1	1	5	4	1	3	3.6875	4	3.77778	3	4.08333	89.1667	2.4	2.33333	29	70	94
135	1	2	1	5	4	1	2	3.875	3.7	2.77778	3.05714	3.5	69.1667	3.4	3	67	33	76.2
490	1	2	1	5	4	1	2	4.0625	3.7	3.22222	2.97143	4	74.6667	3.2	2.83333	88	16	72.8
656	1	2	1	5	4	1	3	2.375	3.6	2.55556	3.25714	3.66667	59.8333	3.4	2.83333	70	20	61
3	1	2	1	5	4	1	3	3.625	4.9	5	2.62857	4.08333	75.3333	2.6	3.16667	56	12	77
669	1	2	1	5	4	1	2	4.0625	3.1	2.33333	2.85714	3.41667	83.5	3.2	2.83333	75	15	73.2
639	1	1	1	5	4	2	2	5	4.8	4.77778	3.17143	3.41667	95.8333	1.2	3	70	20	84
925	1	1	1	5	4	2	2	3.8125	3.8	3.33333	3.34286	3.83333	92.8333	2.8	2.66667	70	10	74.2
83	1	1	1	5	4	2	3	4.5	4.5	4.22222	3.31429	3.5	94.6667	2	2.66667	19	0	74.6
696	1	1	1	5	4	2	3	5	5	5	3.14286	3	98.8333	5	3	51	5	80.8
1132	1	1	1	5	4	2	1	3.625	3.5	2.88889	3.28571	3.16667	72.5	1	3.16667	40	70	78.2
300	1	1	1	5	4	2	2	2.6875	2.5	1.22222	4.11429	4.25	45.6667	3.8	2.83333	90	20	40.2
991	1	1	1	5	4	2	3	4	4	4	3.17143	4	99.3333	1	3.16667	86	32	83.4
535	1	1	1	5	4	2	2	2.5625	2.2	2.44444	4.08571	4.08333	66.6667	4	3	60	20	22
526	1	1	1	5	4	2	2	3.5625	3.3	2.88889	2.57143	3.33333	90.8333	3.2	3	60	80	84
1091	1	1	1	5	4	2	3	1	1	5	3.2	4.91667	55	3	3.33333	50	10	50.2
1037	1	1	1	5	4	3	2	3.25	3.6	3.55556	3.65714	3.66667	82.3333	3.8	3.5	80	50	81
1082	1	1	1	5	4	3	2	5	5	4.88889	3.17143	5	100	4.8	2.66667	81	95	99
1152	1	1	1	5	4	3	2	4.9375	5	3.88889	3.45714	3.75	80	3.2	2.16667	20	36	81.2
1041	1	1	1	5	4	3	2	5	4.7	4.22222	3.11429	3	100	3.8	2.33333	70	100	99.2
86	1	1	1	5	4	3	2	4.625	4.1	3.88889	2.62857	2.91667	81.8333	4.2	2.83333	70	21	81.2
951	1	1	1	5	4	3	2	3.8125	4	3	2.31429	3.66667	91.8333	2.6	3	10	0	80
658	1	1	1	5	4	3	1	4.25	3.8	2.88889	3.25714	3.16667	79.1667	3	3	80	95	91
168	1	1	1	5	4	3	2	4.875	3.7	3.11111	3.17143	2.91667	91.6667	2	3.16667	70	20	76
316	1	1	1	5	4	3	1	4.3125	2.7	3.44444	3.2	3.16667	75.8333	3.6	3.16667	80	50	81
40	1	2	1	5	4	3	2	3.3125	2.9	2.11111	3.54286	3.75	44.8333	3.4	2.83333	50	66	59.6
418	1	3	1	5	4	3	2	2.9375	3.9	4.11111	3	3.83333	53.3333	2.4	2.83333	70	10	71.4
1011	1	1	1	5	4	4	2	3.25	3.9	2.77778	3.2	4.08333	45.6667	1.4	2.66667	72	41	78
444	1	1	1	5	4	4	1	4.3125	4.3	4.66667	3.48571	3.66667	90	2.6	3.66667	80	10	71
541	1	1	1	5	4	4	2	3.75	4.9	5	3.68571	3.91667	91.6667	2.2	3	30	50	80
1054	1	1	1	5	4	4	1	2.9375	3.2	3.11111	3.8	3.91667	46.1667	4.2	2.83333	90	81	51.4
1015	1	1	1	5	4	4	2	3.375	4.4	4	4.08571	3.66667	60.5	4.2	3.16667	80	75	76
579	1	1	1	5	4	4	3	1.125	3	2.55556	3.97143	5.33333	23.6667	4.4	3	100	71	32.2
100	1	2	1	5	4	4	2	4	3.4	3.33333	2.45714	4.08333	58	3	2.66667	70	30	74.6
603	1	2	1	5	4	4	1	4.0625	3	2.77778	3.11429	3.58333	58.3333	3.4	2.66667	60	35	74
397	1	2	1	5	4	4	1	2.3125	1.7	2	3.65714	4.25	42.8333	4	3.83333	83	35	64.4
105	1	2	1	5	4	4	2	2.25	1	1	4.31429	4.83333	39.6667	4.2	3	72	30	38.6
324	1	1	1	5	4	5	3	3.3125	3.4	2.88889	3.62857	4.41667	84.1667	3.2	3.66667	61	33	62.8
337	1	2	1	5	4	6	2	4.1875	3.5	3.66667	3.48571	4.83333	89.1667	3.8	3.5	50	20	73
732	1	1	1	5	5	1	2	4.125	4.1	3.66667	3.42857	4.5	81.5	3.8	2.5	95	40	78.6
713	1	1	1	5	5	1	3	2.3125	3	2.66667	4.65714	5	23	4.8	3	94	52	22.4
226	1	1	1	5	5	1	2	3.6875	3	3	2.57143	3.16667	51.6667	2.2	2.5	80	20	76
657	1	2	1	5	5	1	2	4.6875	4.3	4.11111	3.22857	3.58333	60	2.6	2.16667	65	25	77
1113	1	2	1	5	5	1	2	3.8125	4.5	4.77778	3.45714	3	78.6667	1	2.66667	20	8	73
41	1	2	1	5	5	1	3	4.25	3.9	3.55556	3	3	100	2.2	3	50	90	86
1127	1	1	1	5	5	2	3	4	4.2	3.88889	3.08571	3	83.1667	4.2	3.33333	45	12	79.8
361	1	1	1	5	5	2	3	4.0625	4.4	4.55556	3.45714	3.5	88.3333	1.6	2.83333	50	20	79
1141	1	1	1	5	5	2	3	4.625	5	4.55556	4.14286	3.91667	78.1667	5	4.5	90	92	90.4
1163	1	1	1	5	5	2	3	4.9375	4	4.11111	3.28571	3	83.8333	2.8	2.5	75	20	72
334	1	1	1	5	5	2	1	4.4375	3.9	3.66667	3.54286	3.25	89.1667	4.6	3	70	20	82
218	1	1	1	5	5	3	2	4.3125	3.9	3.33333	3.11429	3.33333	92.8333	3	3.33333	70	60	82.2
1263	1	1	1	5	5	3	3	3.25	4.6	4.33333	3.4	4.25	60.8333	3.2	3.16667	60	60	66
220	1	2	1	5	5	3	2	4.75	4.4	4.22222	3.14286	6.25	84.3333	4	3.33333	75	26	69.6
264	1	2	1	5	5	3	2	5	3.8	4.22222	2.88571	3.41667	78.5	2	2.83333	59	75	91
354	1	1	1	5	5	4	2	5	3.1	3.66667	2.91429	3.08333	81.6667	3.2	3.5	63	76	90.8
686	1	1	1	5	5	4	1	2.0625	2.3	1.77778	4.17143	4.5	31.6667	4	2.83333	90	50	45.8
629	1	1	1	5	5	6	2	2.875	3.3	1.88889	3.65714	3.41667	50.3333	2	2.33333	40	5	76.4
521	1	2	1	5	5	6	1	4.0625	3.9	4.44444	3.11429	3.33333	89	4.4	3.16667	65	67	89.8
365	1	1	1	5	6	1	2	3.1875	3	1.88889	3.08571	4.25	58.3333	3.8	3.16667	85	40	78
403	1	2	1	5	6	1	2	3.1875	2.8	2.77778	3.34286	4.25	51.6667	3.2	2.83333	75	60	69.2
560	1	2	1	5	6	1	3	4.625	3.1	3.44444	1.97143	3.33333	90	1.8	2.33333	20	10	78
96	1	1	1	5	6	2	3	4.9375	4.7	5	3.51429	2.91667	89.6667	2.6	2.83333	21	3	77.4
92	1	1	1	5	6	2	3	5	5	5	3.17143	3	99.1667	3.2	2.83333	1	1	80.2
1122	1	1	1	5	6	3	2	3.4375	2.7	1.88889	4.45714	3.5	40.5	3	3	86	65	63
568	1	1	1	5	6	3	2	3.875	2.2	2.66667	3.4	4.33333	43.3333	3	3.16667	85	65	83.2
151	1	1	1	5	6	3	2	4.3125	3.5	3.77778	3.91429	3.08333	76.6667	3.8	3	69	21	71.2
405	1	1	1	5	6	3	2	4.0625	3.6	3.88889	3.28571	3.33333	84.3333	4.4	2.83333	95	20	76
435	1	1	1	5	6	4	2	3.5	2.7	2.77778	3.54286	3.58333	63.3333	4.2	3.66667	80	50	62
401	1	1	1	5	6	4	2	3.375	2.5	3.44444	4.11429	3	82.8333	3.4	2.83333	65	25	70
1016	1	2	1	5	6	4	2	4.3125	3.7	3.66667	3.2	3	79.8333	2.4	3.16667	55	21	72.4
234	1	1	1	5	7	1	3	4.25	4.1	2.77778	3.62857	3.5	67	3.2	3.66667	90	61	68.4
714	1	1	1	5	7	1	2	4.6875	4.2	4.22222	3.42857	3.41667	95.8333	2.8	3	60	5	74.8
1158	1	1	1	5	7	1	2	3.4375	3.5	3	2.11429	4.16667	68.3333	2	2.66667	70	50	76.4
523	1	2	1	5	7	1	2	4.9375	4.7	4.66667	3.17143	3	97.5	1.2	3	31	18	83.6
571	1	2	1	5	7	1	2	5	4.8	5	3.6	3	89.6667	4.2	3.66667	5	6	76.4
1153	1	2	1	5	7	1	2	4	4.8	4.77778	3.17143	3	100	2.2	2.83333	81	91	86.4
1170	1	2	1	5	7	1	3	3.875	3.6	3.44444	3.31429	3.33333	87.5	2	3.16667	80	30	76
1099	1	2	1	5	7	1	3	3.9375	3.7	2.77778	2.54286	4	81.6667	1.6	2.83333	40	10	82
249	1	2	1	5	7	1	3	4.9375	4.3	4.11111	3.34286	3.33333	95.3333	3.6	3	20	10	78.8
692	1	2	1	5	7	1	3	4.4375	3.5	3.77778	3.22857	3.25	89.3333	2.4	2.5	21	81	86.2
282	1	2	1	5	7	1	2	3.0625	3.1	2.88889	3.48571	4.75	58.8333	3.8	3.33333	82	31	65.4
364	1	2	1	5	7	1	3	2.8125	3.1	3	2.42857	4.08333	52	2.8	2.5	5	4	69.8
796	1	2	1	5	7	1	3	1.625	1.2	1	4.82857	5	2.16667	4.6	2.66667	94	10	2.8
333	1	1	1	5	7	2	3	3.6875	2.3	2	3.37143	4	80.6667	2.6	3.16667	80	17	78.8
240	1	1	1	5	7	3	2	3	3.1	2.77778	3.14286	4	55.3333	3.4	3	85	56	56.8
1020	1	1	1	5	7	3	3	3.6875	3.9	3.22222	3.94286	3.58333	57.1667	2.6	3.33333	47	22	67
1077	1	1	1	5	7	3	2	4.0625	2.7	2.77778	2.71429	3.91667	98	3.4	2	84	9	69.6
522	1	1	1	5	7	3	3	4.75	3.6	3.33333	2.51429	3.41667	85.8333	3.2	3.66667	15	15	81
607	1	2	1	5	7	3	3	4.5	5	4.77778	3.2	3.08333	95.8333	3	2.83333	10	10	80.4
602	1	2	1	5	7	3	3	5	5	4.55556	3.11429	3	98.3333	1	2.33333	100	0	80
492	1	1	1	5	7	4	2	3.0625	1.6	1.77778	3.85714	4.33333	74.3333	3.4	2.83333	71	80	78.8
379	1	2	1	5	7	5	3	4	2.2	2	3.14286	4.33333	84.8333	3.8	3.16667	50	18	67.8
484	1	2	1	5	7	6	3	3.5625	3.1	2.77778	2.8	4.5	79.8333	2.6	2.66667	80	27	63.8
1078	1	1	2	5	2	1	1	2.125	2.5	2.11111	3.65714	4.83333	33.1667	3.8	2.5	90	20	46
1161	1	2	2	5	3	1	2	3.8125	2.5	1.22222	2.94286	4.08333	60.8333	1.8	2.83333	40	40	78
929	1	1	2	5	4	4	1	3.5	3	3	2.2	4.25	40.1667	5	3	43	8	54
1070	1	1	2	3	4	1	2	3.8125	3.3	3.11111	3.08571	3.75	58.5	4.4	2.5	90	98	93.6
450	1	1	2	5	1	1	1	4.9375	5	5	3.28571	3	85	1.4	4.16667	81	91	98.2
1053	1	2	2	5	1	4	2	5	5	5	3.17143	3	100	1	2.83333	5	10	82
516	1	2	2	5	1	4	1	3.625	3.4	3.22222	2.31429	3.33333	76.6667	4.2	2.66667	71	53	71.2
1197	1	2	2	5	1	5	1	4.5	4.7	5	3.8	3	74.8333	2.8	2.83333	75	65	89
575	1	1	2	5	2	1	3	3.4375	3	2.55556	3.02857	3.91667	44	4	2.83333	50	50	47.2
902	1	2	2	5	2	1	1	3	2.3	3	3.77143	4.08333	71.3333	3	3	35	32	63.8
187	1	2	2	5	2	4	2	3.9375	4.4	4.33333	2.8	3.58333	60	2.4	2.83333	79	38	76.2
979	1	1	2	5	3	1	2	3.375	3.8	3.22222	3.4	3.66667	79.1667	2.4	2.83333	60	20	79
731	1	2	2	5	3	1	2	4.625	4.3	3.55556	2.8	3.16667	96	5	2.83333	50	5	80
1138	1	1	2	5	4	1	1	4	5	5	3.25714	3.41667	97.5	3.2	3.33333	70	50	87.6
564	1	1	2	5	6	5	2	4	3.1	2.22222	4.02857	4.16667	70.5	4.4	3.33333	80	50	44.8
118	1	1	2	5	7	1	2	3.875	2.8	3.11111	2.62857	2.75	80.1667	3.4	2.66667	53	35	83.6
417	1	2	2	5	7	1	2	3.8125	3.2	3.33333	2.37143	6	81	4.6	3.33333	60	41	73.6
1147	1	2	2	5	2	1	2	4.875	4.6	4.66667	3.08571	2.5	94	2.8	2.66667	25	68	93.6
80	1	2	2	5	7	1	2	3.5	4.4	3	4.08571	3.91667	57.3333	2.2	2.33333	12	5	64.8
997	1	1	2	2	3	6	1	3.3125	3	3	2.42857	3.41667	78.3333	3	3	75	28	68.2
890	1	1	2	2	3	6	2	2.6875	3.1	2.33333	4.11429	3.83333	35	2	2.66667	52	14	67.6
901	1	2	2	3	3	6	1	2.6875	1.7	2.22222	4.11429	4.5	50.1667	3.8	3.16667	50	50	50
1055	1	3	2	5	3	1	2	4.0625	4	3.77778	2.62857	3	86.8333	1.8	2.16667	45	96	92
223	1	1	2	5	5	2	3	3.4375	2.4	2.33333	4.05714	4.08333	70.8333	3.6	3.33333	71	50	84
114	1	1	2	5	5	4	2	2.125	1	1	4.17143	4.33333	43.6667	4.8	3.33333	71	52	47.2
1063	1	2	2	5	7	1	2	4	2.8	2.66667	3.45714	3.66667	83.3333	2.8	2	61	10	57.8
394	2	1	1	2	1	1	2	3.1875	3	2.55556	3.91429	4.91667	58	2.6	2.33333	19	2	63.2
498	2	1	2	2	2	1	1	2.5625	1.9	1.44444	2.31429	4.91667	1.66667	5	2.83333	100	50	25
706	2	1	2	2	3	1	2	1.5625	1	1	4.68571	4.58333	25	4	2.5	70	50	50.2
217	2	1	1	4	2	6	2	4	3.5	2.33333	3.08571	3.16667	92	3.8	3	10	2	76.6
730	2	1	1	4	2	1	2	2.3125	2.3	1	4.48571	4.75	33.3333	2.8	3	60	30	36.6
1185	2	2	1	3	7	6	3	3.1875	2.7	2.33333	2.25714	3.83333	71	3.8	3.5	80	71	76.4
1036	2	1	1	1	1	1	2	5	5	5	3.2	3.33333	85.8333	1.4	3	81	11	82.2
1003	2	1	1	1	1	1	2	2.75	4.3	3.55556	4.48571	3	75.6667	2.8	2.66667	51	31	63
9	2	1	1	1	1	1	3	3.9375	3.5	3	2.34286	3	90	1	2.5	10	1	79.2
837	2	1	1	1	1	6	2	4	4.8	4.55556	3.22857	6.33333	82.8333	1.2	2.5	6	97	98.8
1047	2	1	1	1	1	6	2	3.75	4.2	4	3.37143	3.41667	71.1667	2.2	2.66667	21	10	78
308	2	1	1	1	1	6	2	3.875	4.9	5	3.17143	3	88	3.6	3.66667	10	0	80
583	2	1	1	1	2	1	1	3.375	3.3	3.11111	3.51429	3.75	74.1667	3.8	2.33333	50	10	77
1187	2	1	1	1	2	1	3	5	4.4	4.77778	3.05714	2.91667	85.1667	4.2	3.33333	90	40	86
679	2	1	1	1	2	1	2	3.8125	3.4	3	3.65714	5.08333	76	3.8	3.5	60	40	69.4
34	2	1	1	1	2	1	1	3.4375	2.7	3	2.48571	3.41667	91.6667	2.6	3	0	0	70
189	2	1	1	1	2	4	1	3.6875	3.4	2.77778	3.65714	3.41667	68.1667	3	2.33333	77	63	83.8
166	2	2	1	1	2	4	3	5	4.8	4.44444	3.42857	3.75	97	1	2.33333	5	5	78
478	2	1	1	1	2	6	2	3.6875	3.5	3.22222	2.88571	4.08333	82.1667	1	2.66667	1	1	72.8
630	2	2	1	1	2	6	2	4.0625	3.3	3.11111	2.62857	3.75	51.5	4.8	3.16667	72	52	60.4
1208	2	1	1	1	2	6	1	5	5	5	5	3	99.6667	1	3	75	100	99.6
347	2	1	1	1	2	6	2	3.9375	5	4.55556	3.28571	3	96.8333	3.2	2.83333	30	50	89.2
671	2	1	1	1	2	6	2	2	3.6	2.88889	3.85714	4.75	37.6667	3	2.5	80	50	56
458	2	1	1	1	2	6	3	2.875	3.3	2.11111	2.22857	4.16667	60.3333	3.8	3.33333	71	71	75.8
1074	2	1	1	1	2	6	2	1.625	1.6	1.55556	4.82857	4.5	17.8333	4.6	3.16667	100	61	38.6
989	2	1	1	1	3	1	2	4.5	5	5	5	6.25	87.3333	3.6	2	63	8	61.2
531	2	1	1	1	3	1	1	2.3125	2.1	1.44444	4.57143	4.83333	31.8333	5	3.16667	100	50	42.4
221	2	1	1	1	3	4	2	4.375	4	4	4.28571	3.16667	79.6667	4.4	3.83333	51	55	75.4
14	2	1	1	1	3	6	1	4.8125	4.4	3.66667	2.97143	3	92.5	1	2.83333	50	30	83
429	2	2	1	1	3	6	2	3.4375	2.7	2.44444	2.34286	5.16667	50.1667	2.4	2.16667	77	37	55
1171	2	1	1	1	3	6	3	4.4375	5	5	3.48571	3.58333	77.5	2.6	3.5	40	19	81.2
698	2	2	1	1	3	6	2	2.4375	3.5	2.66667	4.68571	4.66667	26.6667	3.4	2.5	85	60	57
1022	2	1	1	1	3	6	1	2.625	3.8	3.11111	3.74286	4.33333	56.6667	2.8	1.83333	77	18	47.8
1175	2	1	1	1	3	6	2	4	4.8	5	3.17143	3	100	2	3	25	1	80.2
448	2	1	1	1	3	6	3	2.6875	2.5	1.55556	3.48571	4	42	4.2	3.5	71	11	28.4
1110	2	1	1	1	3	6	3	1.25	1.6	2.55556	5	5	37	4.2	2.66667	100	15	30.2
488	2	1	1	1	4	1	2	3.625	4.4	3.77778	4.11429	3.66667	51.5	3.8	2.66667	82	20	68.8
338	2	1	1	1	4	1	2	3.375	2.8	2.11111	4.45714	4.75	60	3.4	2.83333	90	15	49.2
847	2	1	1	1	4	1	2	2.3125	2	1.44444	2.22857	5	75	3	2.33333	50	50	83.2
1126	2	1	1	1	4	1	2	3.9375	4	4.77778	3.2	3.5	92.5	2.2	3.33333	89	96	96.8
47	2	1	1	1	4	1	3	4	3.7	4.55556	3.71429	4.25	82.1667	4.4	3.33333	60	87	97.4
505	2	1	1	1	4	1	2	3.625	3.2	3.22222	2.54286	3.91667	75.8333	4	3.16667	65	70	76
241	2	1	1	1	4	2	2	4.9375	4.7	4.55556	2.85714	3.5	98.3333	1	3.16667	96	23	84.6
224	2	1	1	1	4	2	3	3.375	3	2	2.28571	4.58333	66.8333	3	2.66667	20	95	86
471	2	1	1	1	4	4	2	4.6875	3.7	3.55556	3.82857	2.66667	80.1667	1.6	2.83333	70	20	80
439	2	1	1	1	4	6	2	4.5	5	5	3.54286	3.08333	85.8333	2	3.16667	30	10	77
1027	2	1	1	1	4	6	3	2.875	3.3	2.11111	3.85714	4	40.8333	3.2	3.33333	70	35	69
437	2	2	1	1	4	6	2	3.3125	4	3.11111	3.02857	4.5	84.1667	2.4	3	80	90	85
528	2	2	1	1	4	6	2	1.5625	1.8	1.88889	3.02857	5	29.3333	4	2.5	70	35	33
312	2	1	1	1	4	6	1	3.8125	3.6	3	3.25714	3.5	83.3333	3.8	2.83333	40	95	98
1114	2	1	1	1	4	6	1	3.6875	4.6	4	3.4	3.91667	54.1667	2.8	3	40	20	62
1117	2	1	1	1	4	6	3	3.9375	3.3	3	3.37143	3.41667	74	3	2.66667	11	2	71.6
139	2	1	1	1	5	1	2	3.9375	4.9	4.88889	3.4	3	89.3333	1.8	2.33333	5	1	80
314	2	1	1	1	5	1	2	3.5625	4.4	3.66667	3.74286	3.66667	69.5	2.6	3.5	80	10	80.8
1023	2	1	1	1	5	1	2	3.625	4.8	4.55556	3.4	3.16667	79.1667	4	3	75	25	82
307	2	1	1	1	5	1	2	3.6875	4.1	2.44444	2.57143	4	78.5	2.6	1.66667	48	50	74
1177	2	1	1	1	5	1	3	4	4.6	5	3.11429	2.5	93.3333	1	2.66667	50	10	82
1166	2	1	1	1	5	1	2	2.25	3.2	1.22222	4.28571	5	59.1667	4.2	3.5	70	50	62
1116	2	1	1	1	5	1	2	3.0625	2	2.22222	3.6	4.33333	55	3.2	3.33333	60	33	38.2
196	2	1	1	1	5	6	2	3.375	2.4	2.22222	3.71429	3.33333	77.6667	2	2.5	29	20	72.6
33	2	1	1	1	6	1	2	2.3125	3.2	2	4.02857	3.91667	55.8333	3.8	3	84	60	74.2
703	2	1	1	1	6	1	2	3.6875	3.1	3.11111	4.22857	4.66667	70.8333	4	2.83333	60	32	57.4
1211	2	1	1	1	6	6	3	4.5	3.7	4.22222	3.85714	3.41667	86.6667	4	2.83333	85	20	79.4
870	2	1	1	1	6	6	2	5	4.3	4.11111	2.85714	3	97.5	3.8	3	50	100	100
32	2	1	1	1	7	1	2	4.625	4.4	4.88889	3.65714	2.91667	80	1.8	2	10	10	62
1065	2	1	1	1	7	6	2	4.3125	5	4.77778	3.25714	3.25	78.3333	3	3	10	0	78.8
628	2	1	1	1	7	6	3	3.75	3.1	2	2.37143	3.16667	81.5	3.6	2	45	20	12
68	2	1	1	1	7	6	2	2.75	2.8	2.44444	3.91429	3.91667	85	3.6	2	30	40	76
69	2	1	1	2	1	1	1	4	3.7	4	3.68571	4.08333	97.5	3.4	2.83333	75	40	81
310	2	1	1	2	1	1	2	4.1875	4.4	5	3.17143	3.16667	95	1.4	3	30	30	84.6
1033	2	1	1	2	1	1	2	3.9375	5	5	3.6	2.83333	95	2	3.83333	51	90	97.4
36	2	1	1	2	1	1	2	2.375	1.6	1.66667	3.28571	4.16667	43	2.6	2.33333	42	9	26.6
127	2	1	1	2	1	3	1	3.6875	5	4.44444	4.48571	4.16667	63.8333	2.6	2.16667	71	26	73
199	2	1	1	2	1	4	2	4.875	4.6	4.33333	2.54286	3.08333	95	1	3	10	1	80.2
1194	2	1	1	2	1	6	2	4	4	4	3.08571	3.41667	92.1667	3	3	59	62	79.6
1039	2	1	1	2	1	6	3	4.125	4.8	4.22222	3.11429	3.16667	44	2.4	2.33333	50	10	71.2
549	2	1	1	2	1	6	2	4	4.7	4	2.77143	3.91667	67.1667	2.8	4	50	70	78.2
1007	2	1	1	2	1	6	2	3.875	4.7	3.88889	4.42857	3.75	68	2.4	2.66667	41	11	62.6
572	2	1	1	2	1	6	2	2.9375	2.2	1.66667	1.97143	4	41.5	2.6	2.16667	68	70	62.6
155	2	2	1	2	1	6	1	4.3125	3.3	3.22222	2.42857	3.33333	78.1667	2.4	2.83333	20	10	78
689	2	2	1	2	1	6	2	3.0625	3.8	3.22222	4.62857	5.08333	69.5	3.8	2.33333	95	82	47.4
509	2	1	1	2	2	1	2	4.125	5	3.77778	3.28571	3.33333	89.6667	2.8	2.5	30	10	79.6
661	2	1	1	2	2	1	2	1.875	3.8	1.22222	2.6	4.66667	38.6667	3.6	2.5	10	2	53.4
1068	2	1	1	2	2	1	2	4.0625	4.5	3.88889	3.17143	3.33333	91.6667	3.8	2.66667	55	10	82
987	2	1	1	2	2	1	3	5	5	5	3.17143	3.5	100	3	2.66667	10	1	80.2
620	2	1	1	2	2	1	2	4.25	3.4	4.77778	3.77143	3.41667	95.8333	3.4	3	45	5	81
1097	2	1	1	2	2	1	1	4.875	3.8	4.88889	3.31429	3.41667	84.3333	2.8	2.16667	66	25	79
580	2	1	1	2	2	1	1	2.75	3.7	2	2.82857	4.33333	84	3.8	3	84	51	81.6
419	2	1	1	2	2	1	2	4.125	4.3	3.44444	3.48571	3.58333	81.3333	2.2	3	31	0	72.8
1108	2	1	1	2	2	1	3	2.625	2.3	2	4.2	4.25	55.8333	2.6	2.66667	95	30	77
455	2	1	1	2	2	1	3	2.8125	2.3	2.55556	2.34286	3.16667	47.3333	1.8	2.83333	21	88	78.8
434	2	1	1	2	2	1	3	1.5625	1	1	3.17143	4.83333	10.5	3.4	2.66667	88	50	24.2
728	2	2	1	2	2	1	2	2.125	2.6	2.66667	4.02857	4.58333	43.6667	3.8	3	80	60	40
1112	2	1	1	2	2	2	2	2.125	1.2	1	3.91429	3.08333	23.3333	3	2.66667	95	20	22.2
265	2	1	1	2	2	3	1	3.25	4	2.55556	3.8	3.41667	85.8333	3.6	3.16667	60	50	69
27	2	1	1	2	2	3	2	2.875	3.6	2.33333	3.45714	4.25	54.5	3.6	2.5	75	5	52
259	2	1	1	2	2	4	1	3.5625	4.3	3.55556	3.74286	4	80	2.2	2.66667	40	70	75.2
660	2	1	1	2	2	6	2	5	4.8	5	3.62857	4	80	3	3	20	20	44
46	2	1	1	2	2	6	2	4.75	4.8	4.88889	3.08571	3.08333	91.5	1.2	2.66667	10	3	80.6
255	2	1	1	2	2	6	2	3.5625	3.2	3.22222	4.25714	4.58333	72.5	2.4	3	90	63	59
678	2	2	1	2	2	6	2	2.75	2.5	2.55556	2.88571	4.16667	44.1667	3.2	2.5	70	91	64.2
426	2	2	1	2	2	6	2	3.6875	3	2.88889	2.11429	4	81.6667	2.2	2	1	6	68.2
53	2	1	1	2	2	6	2	2.9375	3.8	3	4.45714	3.5	80	1.6	2.5	90	95	91
392	2	1	1	2	2	6	3	4.4375	4.7	4.33333	2.94286	3.16667	89.3333	1.6	3	10	6	78
663	2	1	1	2	2	6	3	4.125	4.4	3.33333	3.05714	4.25	62.8333	2.6	2.66667	40	20	78.2
425	2	1	1	2	2	6	3	5	4.9	5	3.17143	2.66667	99.8333	2.8	2	0	0	79.8
81	2	1	1	2	2	6	2	2.9375	3.4	3	2.91429	4.08333	64.3333	3.8	3	75	20	54.2
1094	2	1	1	2	2	6	2	3.3125	3.1	3.55556	2.57143	4.16667	58.3333	3	3	50	50	70
1058	2	1	1	2	2	6	1	4.3125	3.1	3.11111	3.2	4.25	82.3333	4	3.16667	34	10	78
129	2	2	1	2	2	6	1	3.5625	3.5	3.77778	1.91429	3.58333	55.8333	3.4	3	10	60	53
1128	2	1	1	2	3	1	3	3.375	5	4.22222	3.6	3.33333	48.6667	3.8	3	98	80	90
1118	2	1	1	2	3	1	3	4.5625	4.7	4.33333	3.02857	3	92.5	2.4	2.33333	38	10	77.8
694	2	1	1	2	3	1	2	2	4	3.88889	4.22857	4	62.6667	3.8	3	73	65	55.4
917	2	1	1	2	3	1	2	1.75	2	1	4.8	4.66667	33.1667	2.2	2.5	80	1	23.2
1093	2	1	1	2	3	1	2	3.5625	3.1	3.33333	2.31429	3	79.5	2	3.33333	28	36	78.6
430	2	2	1	2	3	1	2	3.5625	3.2	3.11111	2.85714	3.83333	69	3	3	21	14	75.8
231	2	1	1	2	3	2	2	3.0625	3	1.22222	4.45714	4.83333	58.5	3	2.5	75	5	54
588	2	1	1	2	3	2	1	4.625	3.3	2.33333	3.25714	4.16667	93.1667	3.2	2.5	39	0	71.6
39	2	1	1	2	3	3	1	4.75	5	5	3.6	2.75	94.3333	1	2.16667	21	20	84
1115	2	1	1	2	3	4	3	3.4375	3	2.66667	3.28571	4.58333	92	1.8	3.33333	60	2	72.8
708	2	1	1	2	3	6	2	3.75	3.2	2.55556	3.25714	3.5	77.1667	2.8	2.83333	25	10	73.4
1067	2	1	1	2	3	6	2	2.5625	1	1.22222	1.4	4.91667	10.6667	4.2	1.66667	20	30	33
283	2	1	1	2	3	6	3	3.0625	1.6	2.33333	3.6	3.91667	49	3.2	3	66	40	56.8
447	2	2	1	2	3	6	2	3	3	2.44444	3.22857	3.58333	97.3333	3.8	2.83333	20	50	88.6
864	2	2	1	2	3	6	2	2.3125	1.4	1.22222	3.88571	4.83333	37	3.2	3.33333	50	35	51.4
573	2	2	1	2	3	6	2	4.4375	4.8	5	3.14286	3.08333	90.5	1.4	2.5	10	0	79
1059	2	1	1	2	3	6	3	4.5625	4.8	4.66667	3.14286	3	96.6667	4.6	2.66667	10	100	97
500	2	1	1	2	3	6	3	2.375	3	3.11111	4.31429	4.75	43.6667	4.2	2.83333	80	28	34.4
468	2	1	1	2	3	6	2	3.9375	3.4	2.77778	3.08571	2.83333	90.8333	3.4	2.66667	50	45	82.2
922	2	1	1	2	3	6	3	4.1875	2.9	3.11111	3.54286	2.66667	70.1667	1.2	2.5	75	17	77.4
212	2	1	1	2	3	6	3	2.5	2.6	2	3.37143	3.75	75	3.4	2.66667	90	10	49
631	2	1	1	2	3	6	2	1.5625	1.6	1.66667	3.6	4.5	35.3333	4.6	4	46	80	42.6
192	2	1	1	2	3	6	3	2.25	1.7	1.33333	4.02857	2.83333	49.1667	4	3.5	70	60	70.4
491	2	2	1	2	3	6	2	2.4375	2.4	2.33333	2.14286	3.66667	40.1667	3.2	3.33333	80	30	44
124	2	2	1	2	3	6	2	2.5625	2.2	2.77778	3.11429	4.75	74.3333	3.8	2.5	100	51	59.8
76	2	1	1	2	4	1	2	3.625	3.6	3.33333	3.37143	3.91667	71.6667	2.8	2.5	60	10	52
1136	2	1	1	2	4	1	2	3.9375	3.5	3.11111	3.37143	3.83333	83.5	3.6	2.83333	25	30	76.6
1210	2	1	1	2	4	1	2	4	5	5	3.17143	3.66667	100	3	4	100	51	90.2
200	2	1	1	2	4	1	2	3	4.2	4.88889	3.6	4.25	86.6667	3.8	3.33333	70	20	70
30	2	1	1	2	4	1	2	4	4.3	5	3.17143	3.5	87	4.4	2.83333	31	11	76.8
412	2	1	1	2	4	1	3	3.4375	4.1	4.22222	3.17143	3.5	73.3333	2	2.83333	50	10	78
98	2	1	1	2	4	1	2	3.25	4	3.33333	3.57143	4.16667	74.8333	3	3.33333	51	37	73.8
125	2	1	1	2	4	1	2	1.9375	3.2	2.22222	3.08571	4	56	3.6	2.66667	50	85	88.4
466	2	1	1	2	4	1	2	3.375	3.3	3.11111	3.54286	3.33333	86.6667	4.6	3.5	75	50	88.2
553	2	1	1	2	4	1	2	2.875	3.9	3.44444	3.8	3.75	51.6667	3.2	2.33333	80	50	54
1100	2	1	1	2	4	1	2	3.5625	3.6	2.88889	3.97143	4.08333	63.3333	3.4	3	85	20	65.2
681	2	1	1	2	4	1	2	3.6875	3.8	4	3.8	3.66667	65	2	3	20	5	68
407	2	1	1	2	4	1	2	3.125	2.5	2.44444	2.97143	4	85	3.4	2.5	40	30	69
1151	2	1	1	2	4	1	3	4	3.8	3.44444	3.17143	3.58333	55.8333	3.8	2.66667	67	39	85
1119	2	1	1	2	4	1	2	1.875	3.9	2.55556	2.68571	4.91667	20.8333	4.2	2.66667	84	81	37.6
295	2	1	1	2	4	1	2	2.125	1.6	1	3.11429	4	3.33333	2.6	2.66667	60	0	3.4
209	2	1	1	2	4	2	1	2.9375	3.4	2.11111	2.8	3.91667	61	3	2.83333	20	49	82.4
1288	2	1	1	2	4	2	2	2.9375	3.7	3	2.02857	3.91667	73.8333	3.2	1.83333	60	94	98.8
1044	2	1	1	2	4	4	3	4.625	3.6	3.22222	2.88571	3.91667	95.8333	4.2	3.33333	50	6	76.4
77	2	1	1	2	4	6	2	3.9375	4.1	3.33333	3.08571	3.33333	77.5	3	2.5	35	25	79
172	2	1	1	2	4	6	2	3.8125	3.8	3.11111	3.42857	4.25	59.1667	3	3.16667	40	20	66
487	2	1	1	2	4	6	2	3.5	3.6	3.77778	3	4.08333	45	2.8	2.5	60	90	60
1139	2	2	1	2	4	6	3	3.375	3.8	3.44444	3.37143	5.25	29.8333	2.4	2.83333	50	50	44.2
1129	2	1	1	2	4	6	1	5	4.9	4.77778	3.14286	3	100	1.2	3	100	1	79.6
180	2	1	1	2	4	6	1	3.4375	2.9	3	3.2	3.66667	74.1667	3.2	2.83333	30	30	86
1086	2	1	1	2	4	6	2	3.3125	2.5	2.44444	4.94286	4.83333	87.5	2	3.33333	64	90	84
614	2	1	1	2	4	6	2	1.9375	2.9	2.22222	2.74286	4	40.8333	3.6	3.16667	70	52	55.6
19	2	1	1	2	4	6	2	2.75	2.7	2.22222	3.05714	4.5	45.1667	3	2.5	51	61	59.2
74	2	1	1	2	4	6	2	1.9375	1.8	1.66667	3.8	4.66667	58	4.6	4	78	31	45.2
170	2	1	1	2	4	6	2	2.5	3.3	2.88889	3.8	4.5	64.3333	4.2	3.16667	91	30	62.6
1064	2	1	1	2	4	6	3	2.5	2.7	2.22222	3.91429	4.58333	50.8333	1.4	4	30	98	71
1184	2	1	1	2	4	6	2	1.4375	1.5	1	4.65714	5.25	56.5	4.6	3.16667	100	50	49
395	2	2	1	2	4	6	1	2.5625	2.5	2.55556	3.31429	4.75	22.8333	3	3	75	50	54
990	2	2	1	2	4	6	2	3.3125	2.3	2.33333	3.05714	4.08333	60.5	2.4	3	50	51	62.6
1000	2	1	1	2	5	1	2	3.75	4.1	4.55556	3.22857	3.91667	84.3333	1.2	1.83333	14	15	78.4
1090	2	1	1	2	5	1	2	3.9375	5	5	3.17143	3	92.1667	1	3	5	10	76
121	2	1	1	2	5	1	1	4	3.8	3.77778	3.17143	3.75	67.1667	2.4	2.16667	50	50	77.6
457	2	1	1	2	5	1	2	3.75	4.3	4.55556	3.14286	3.33333	80	2.8	2	90	90	87
1144	2	1	1	2	5	1	2	5	5	4.88889	3.31429	3	91	4	2.16667	31	92	87
331	2	1	1	2	5	1	2	4.8125	5	4.77778	3.28571	4.41667	78	4	2.16667	80	0	76
237	2	1	1	2	5	1	3	3.6875	3.2	3.22222	3.11429	5.16667	82.6667	2	2.5	30	91	91.4
335	2	1	1	2	5	1	2	3.6875	3.1	2.11111	3.14286	5.08333	77.5	3.8	3.16667	70	30	71.6
176	2	1	1	2	5	1	2	3.9375	3.1	3.66667	2.74286	3.58333	37.5	3	2.66667	63	29	70.6
578	2	1	1	2	5	1	2	3	4.4	3	4.25714	4.66667	69.5	3.6	3.33333	20	60	62.6
682	2	1	1	2	5	1	2	3.1875	3.5	3.33333	3.57143	4.33333	76.6667	2.6	3	80	40	69
1071	2	1	1	2	5	1	2	3.0625	3.6	2.44444	4.4	4.83333	42	4	4	50	30	48.2
1143	2	1	1	2	5	1	2	3.75	4.4	3.66667	4.31429	4.25	65	4	3	73	27	61.8
288	2	1	1	2	5	1	3	4.25	4.5	4.11111	3.17143	2.83333	62.1667	2	2.66667	50	20	70.4
271	2	1	1	2	5	1	3	3	4.8	4.55556	3.17143	3.41667	88	3.2	2.33333	51	19	20.8
1083	2	1	1	2	5	1	3	4.5	4.3	3.44444	3.22857	3.08333	98.3333	3.2	3.16667	15	90	90.8
246	2	1	1	2	5	1	3	4.125	4	3.55556	3.17143	2.5	78.3333	4	2.83333	50	50	90
322	2	1	1	2	5	1	2	3.5	3.3	3.22222	3.11429	3.75	55	2.6	3	45	30	76
390	2	1	1	2	5	1	2	2.6875	2.8	2.44444	4.08571	4.66667	50.3333	2.6	2.83333	71	29	64.4
298	2	1	1	2	5	1	2	3	3.8	2.88889	4.05714	4.25	51	2	3.66667	100	50	66.6
230	2	1	1	2	5	2	2	3	3.4	3.22222	3.08571	3.5	81.6667	2.8	2.83333	25	20	77
381	2	2	1	2	5	3	2	4.125	2.7	3.22222	4.11429	4.25	55	3.4	2.83333	40	9	61.8
208	2	1	1	2	5	4	2	3.6875	4.2	3.11111	3.8	3.33333	88.3333	2.4	2.83333	40	20	58.2
8	2	1	1	2	5	6	2	3.25	2.4	2.11111	4.74286	4.08333	27.3333	4.6	2.66667	70	30	40
801	2	1	1	2	5	6	2	4	4.1	4.44444	3.2	4	74.5	2.8	2	65	22	64.2
207	2	3	1	2	5	6	2	2.25	1.1	1	4.17143	3.5	34.6667	5	2.5	91	50	49.6
214	2	2	1	2	5	6	2	2.5	1.7	1.66667	4.2	4.16667	45.6667	3.6	2.83333	71	49	45.6
1159	2	1	1	2	5	6	3	1.125	1.8	1	4.91429	4.83333	2.83333	4.8	2.5	100	80	46.6
380	2	1	1	2	5	6	3	4.125	4	4	4.08571	4	100	1	3	60	19	62
1028	2	1	1	2	5	6	3	3.3125	4	4	3.77143	3.58333	45	4.4	2.83333	90	91	76.2
115	2	1	1	2	5	6	2	2.625	3	2.44444	4.25714	4.33333	54.1667	4.4	3.16667	90	70	64
374	2	1	1	2	5	6	3	4	3.8	3.77778	3.54286	3.16667	96.8333	4	3	80	20	72
188	2	1	1	2	5	6	3	3.6875	3	3.55556	2.37143	4.25	75.3333	4.6	3.33333	50	43	73.4
227	2	2	1	2	5	6	2	4.3125	4.1	3.44444	2.31429	3.5	90	4.4	2.5	40	10	79
1032	2	2	1	2	5	6	3	3.9375	4	2.77778	3.05714	3.75	90.3333	3	2.66667	61	10	82
411	2	1	1	2	6	1	2	3.6875	4.2	2.77778	3.05714	3.25	69.6667	2.4	2.5	40	20	77.2
389	2	1	1	2	6	1	1	4	4.8	4.55556	3.34286	4.5	84.1667	2.4	3.16667	85	50	81.4
263	2	1	1	2	6	1	2	3.3125	2.5	2	4.6	4.5	54.8333	3.2	4	90	61	78.6
142	2	1	1	2	6	1	2	2.75	4.2	2.88889	4.62857	4.25	42.1667	3.6	2.83333	84	62	64.4
1182	2	1	1	2	6	1	3	2.875	3.9	2.44444	3.88571	4.33333	76	3.2	2.66667	90	80	82.2
317	2	1	1	2	6	1	2	2.6875	3.4	2.11111	4.62857	3.5	22	4	3.16667	80	60	62
370	2	1	1	2	6	1	2	3.0625	2.5	2	2.42857	2.91667	74.1667	2.6	2.66667	5	0	80
1174	2	1	1	2	6	1	2	2.125	1.9	1.77778	2.65714	4.25	26	4.6	2.83333	85	60	45.2
674	2	1	1	2	6	1	2	2.625	3.2	3	2.94286	4	46.8333	4	2.5	51	33	67.2
552	2	1	1	2	6	1	2	2.875	2.3	2	2.51429	4.41667	47.3333	2	3	60	49	39.4
983	2	1	1	2	6	1	3	5	3.9	4.11111	3.11429	3	92.6667	1.8	2.16667	40	7	78.6
659	2	2	1	2	6	1	2	3.625	4.4	4.33333	3.8	3.33333	78.3333	3	2.5	25	10	75.6
486	2	1	1	2	6	2	2	4	4.6	4.66667	3.45714	3.08333	95.5	3.2	2.5	36	30	79.4
280	2	1	1	2	6	2	3	3.125	4	3.33333	4.6	3.58333	72.5	5	2.5	66	21	73.6
178	2	1	1	2	6	2	2	3.375	2.9	3.22222	3.31429	4	74.5	4.6	3.16667	70	50	74
1196	2	1	1	2	6	3	2	4.1875	4.9	5	3.48571	3.08333	63.3333	1.8	2.66667	4	6	61.8
156	2	1	1	2	6	3	2	2.8125	3	2	4.05714	4.41667	43.6667	2.8	3	85	30	63
495	2	1	1	2	6	6	2	2.1875	1.5	2	2.45714	4	28.6667	5	2.5	81	29	27.8
343	2	2	1	2	6	6	2	4.75	4.1	4.44444	3.97143	3.08333	90.6667	2.6	2.5	50	10	75.2
716	2	1	1	2	6	6	3	4.8125	4.1	4.11111	3.57143	2.83333	81.6667	2	2.66667	75	30	82.4
421	2	1	1	2	7	1	2	2.9375	3.3	2.88889	4.08571	4.33333	58.3333	3.2	2.83333	60	75	71
464	2	1	1	2	7	1	2	3.9375	4.6	5	3.17143	3.58333	92	3.2	3.16667	30	37	86.4
616	2	1	1	2	7	1	2	4	5	5	3.57143	2.75	93.3333	3.4	3	50	12	82.4
705	2	1	1	2	7	1	3	3.625	3.9	2.77778	4.11429	4.83333	58.1667	3.2	3	91	52	65.4
593	2	1	1	2	7	1	2	4.25	2.7	1.44444	3.8	3	60.8333	1.8	2.66667	75	70	83.6
367	2	1	1	2	7	1	3	3.8125	3.8	2.88889	3.54286	3.58333	86.3333	3.8	2.66667	66	50	69.6
229	2	1	1	2	7	1	3	3.875	3.5	3.11111	3.62857	3.83333	74.5	1.8	3	16	14	80.6
428	2	1	1	2	7	1	3	3.0625	3.2	2.88889	2.42857	4.25	56.5	3.2	3	81	50	77.6
291	2	1	1	2	7	1	2	4	3	3	3.28571	3.33333	92.8333	3	2.83333	58	9	78.4
372	2	1	1	2	7	1	2	4.375	3	2.33333	3.14286	3	85	2.8	3	30	20	84
729	2	1	1	2	7	1	2	3.75	3	2.88889	2.14286	1	95.6667	1.6	2.5	30	12	81.6
393	2	1	1	2	7	1	3	3.5625	3.1	2.33333	3.85714	4.25	91.6667	4.4	3	39	22	78.4
722	2	1	1	2	7	1	3	2.375	2.1	2.55556	2.48571	5	70.5	3.6	3.16667	52	90	73.8
1069	2	3	1	2	7	1	3	5	5	5	5	3.25	89	3	3	66	91	92.8
617	2	1	1	2	7	2	2	3.4375	3.3	3.22222	3	4.41667	53.1667	2.8	3.66667	61	23	53.2
440	2	1	1	2	7	6	3	4.25	4.8	4.77778	3.25714	3	89.3333	3.4	2.66667	35	89	90.6
420	2	1	1	2	7	6	3	3.625	3.7	3.77778	3.94286	3.75	87.5	3.4	3	50	20	72
828	2	1	1	2	7	6	3	3.375	4.3	4.22222	3.77143	3.33333	62.3333	2.4	3	60	50	72.8
1	2	1	1	2	7	6	3	2.9375	3	2.88889	2.25714	2.58333	35.6667	2	2.16667	35	39	34.2
150	2	1	1	2	7	6	2	4	2.1	2	3.42857	3.66667	73.6667	3.6	3.16667	50	31	64.4
238	2	1	1	3	1	1	2	4.125	4.9	5	3.17143	3.16667	94.1667	3.2	3	50	50	86.6
529	2	1	1	3	1	1	3	4.0625	3.7	3.44444	2.77143	4	82.5	3	3	40	20	80
103	2	1	1	3	1	1	1	4.8125	3.9	4.55556	3.54286	3.66667	84.6667	3.2	4	55	23	80.2
261	2	1	1	3	1	1	2	4.375	4.6	3.22222	3.77143	4	89.8333	2.2	3	61	84	93.4
984	2	1	1	3	1	3	1	4.3125	4	3.66667	3.68571	4	88.3333	3.2	2.83333	50	90	94.4
622	2	1	1	3	1	6	2	3.625	4.8	4.33333	3.08571	3.33333	84.8333	4.6	3.33333	86	51	90.2
473	2	1	1	3	1	6	2	3.6875	4	3.22222	3.02857	3	63.3333	2	2.83333	40	90	94
519	2	1	1	3	1	6	2	4.25	5	4.77778	3.17143	3.33333	75.1667	1.6	3	31	100	90.2
228	2	1	1	3	1	6	1	4.5625	3.4	3.11111	3.31429	3.33333	68.3333	3	3.16667	20	100	72
1076	2	1	1	3	1	6	3	4.125	3.9	3.44444	3.57143	3.75	82.1667	3.6	3.16667	35	31	71
242	2	1	1	3	2	1	1	4.8125	4.1	3.44444	3.22857	3	91.6667	2	2.83333	30	10	80
433	2	1	1	3	2	1	2	4	2.6	1.77778	3.17143	2.91667	79.1667	2	3	75	15	83
275	2	1	1	3	2	1	2	3.9375	4	4	3.02857	3.83333	71	1	2.83333	10	10	82
931	2	1	1	3	2	1	1	3.125	3.8	2.66667	3.74286	4	73.5	2.4	2.66667	60	30	60
1146	2	1	1	3	2	1	1	3.625	3.5	3	3.94286	4.41667	45	2.8	3.16667	60	20	56
62	2	2	1	3	2	1	2	2	1.9	2.33333	4.08571	4.33333	14.5	3.8	3.16667	93	41	34
1103	2	1	1	3	2	2	2	4	3.8	3.44444	3.4	3.41667	74.3333	2.4	2.5	30	93	98
1030	2	1	1	3	2	3	2	3.3125	3	2.88889	2.62857	4	52.3333	3.8	3.16667	55	61	68.4
301	2	2	1	3	2	5	2	4.4375	4.6	3.66667	3.31429	4.16667	70.8333	1.8	2.66667	20	10	60.8
154	2	1	1	3	2	6	2	3.5	3	2	3.77143	4.41667	92.5	3.8	3.16667	50	10	69
988	2	1	1	3	2	6	1	5	5	5	3.17143	3	98.3333	1	2.5	77	35	87
711	2	1	1	3	2	6	1	4.75	4.5	4.55556	3.08571	3.16667	98.3333	4	2.66667	10	5	80.4
532	2	1	1	3	2	6	2	3.625	4.7	4.22222	4.4	4.25	75.8333	2.6	3.66667	70	60	72
494	2	1	1	3	2	6	2	3.875	4.9	4.88889	2.91429	3	95.8333	4	2.66667	50	30	73.6
538	2	1	1	3	2	6	2	3	4.3	2.77778	4.11429	4	65	3.2	2.66667	50	30	66
158	2	1	1	3	2	6	2	3.75	3.5	3	2.17143	4	80.1667	1.6	3.66667	51	51	80.6
643	2	1	1	3	2	6	1	2.125	3.2	2.66667	3.51429	3.66667	38.5	4.4	3.16667	70	45	51
482	2	1	1	3	2	6	2	3.1875	3.9	3.55556	3.08571	3.75	69.5	3.2	2.83333	36	49	74.4
1084	2	1	1	3	2	6	2	2.125	2.8	2.66667	2.82857	4.83333	21.1667	4.6	2.5	80	20	20
626	2	1	1	3	2	6	1	1.75	2	1.88889	4.42857	5.83333	65	4.6	3.16667	89	84	52.4
715	2	1	1	3	2	6	1	3.125	3.2	2.66667	4.17143	4	47	3.2	3	56	48	57.2
981	2	1	1	3	3	1	2	3.6875	4	4.11111	3.37143	3.91667	88.3333	2.6	3	90	10	70
163	2	1	1	3	3	1	1	3.25	4	3.44444	3.88571	3.66667	71.6667	3.2	3.5	30	10	63
497	2	1	1	3	3	1	2	3.9375	4.6	3.66667	2.94286	6.08333	87.6667	3	2.83333	62	11	75.2
1186	2	1	1	3	3	1	2	2.25	3	3	2.08571	4	45.8333	3	3	43	49	60.6
704	2	1	1	3	3	4	2	4.5625	4.6	4.55556	2.85714	3.08333	66.6667	1.8	3.5	70	80	87
432	2	1	1	3	3	6	3	2.125	2.4	1.44444	3.68571	3.83333	53.1667	3.2	3	81	20	67.6
1017	2	1	1	3	3	6	2	3.6875	2.5	2.11111	2.11429	3.83333	57.5	2.8	3	25	10	69
654	2	1	1	3	3	6	2	1.875	3	1.11111	4.91429	4.66667	28.5	4.2	3.16667	90	80	56
4	2	1	1	3	3	6	1	3.75	3.7	3.22222	2.88571	3.91667	38.3333	3.6	3.16667	40	55	63
1006	2	1	1	3	3	6	2	2.6875	2.7	2.11111	2.11429	4.08333	80	3.2	3.16667	40	15	71.6
608	2	1	1	3	3	6	3	2.8125	3	2.77778	2.17143	4	34.5	3.4	2.83333	93	76	58.6
554	2	1	1	3	3	6	2	1.75	2.3	2.11111	4.25714	5.08333	51.1667	3.8	3.5	45	18	48.4
357	2	1	1	3	4	1	1	3.75	4	2.33333	4.57143	3.83333	73	3.4	3	70	0	68.6
1260	2	1	1	3	4	1	1	4.5	5	4.11111	3.8	4	70	4.2	2.83333	71	80	74.4
164	2	1	1	3	4	1	2	5	5	5	3.17143	3	96.8333	2	2.83333	3	4	80.8
670	2	1	1	3	4	1	2	3.5625	3.7	3	3.65714	3.33333	75.5	4.2	3	13	68	87
872	2	1	1	3	4	1	2	2.875	2.2	2	4.48571	4.25	62.5	4.2	3.5	75	50	62.2
1010	2	1	1	3	4	1	2	3.375	3.9	3.77778	3.94286	4.66667	37.6667	3.6	2.66667	69	35	39.4
108	2	1	1	3	4	1	2	3.5	3	2.44444	3.57143	3.91667	46.3333	3.6	3.5	70	40	57
197	2	1	1	3	4	1	2	1.875	3	3	2.08571	4	35.8333	3	3	50	50	50
467	2	1	1	3	4	1	2	2.875	2.7	1.44444	4.62857	4.33333	25.5	2.8	2.33333	80	51	38.6
558	2	1	1	3	4	1	2	1.9375	2.1	2.33333	3.42857	4.91667	36.1667	3.2	2.33333	82	31	62.6
515	2	1	1	3	4	2	2	4	4.4	3.55556	2.85714	2.91667	79.1667	1	2.66667	25	5	73
1021	2	1	1	3	4	2	3	4.3125	2.8	2.22222	2.97143	4	89.5	3.8	3.83333	94	39	77.2
250	2	1	1	3	4	4	2	3.1875	3.3	2	5	4.08333	68	3.2	2.83333	95	95	92
476	2	1	1	3	4	4	3	4.5625	4.5	3	3.85714	3	96.6667	4.2	2.66667	10	5	80
1050	2	1	1	3	4	4	3	3.125	2.5	2.22222	2.51429	3.83333	55.1667	3.2	3	70	72	60.4
496	2	1	1	3	4	6	2	3.4375	4.7	3.55556	4.45714	3.66667	51.6667	4.4	3.33333	20	50	64
82	2	1	1	3	4	6	2	3.9375	4.2	3.66667	3.28571	3	94.3333	2.4	2.83333	76	81	80.8
67	2	1	1	3	4	6	1	4.125	3.8	3.55556	2.85714	3.08333	90	2	2.83333	55	25	85
302	2	1	1	3	4	6	2	4.5625	4.4	3.44444	3	3.33333	91.6667	3.4	3.16667	45	14	74.2
546	2	1	1	3	4	6	2	2.625	4.5	4.44444	3.91429	3.25	44.1667	2.8	3	50	19	52.8
148	2	1	1	3	4	6	2	3.1875	3.5	2.88889	3.85714	5	63.3333	3	2.5	50	30	62
1062	2	1	1	3	4	6	2	3.6875	4	4	3.2	3.5	95	2	2.83333	10	10	78
726	2	1	1	3	4	6	3	3	4.3	3.44444	4.57143	3.91667	83.3333	4	2.66667	90	85	95
1088	2	1	1	3	4	6	2	3.75	3.1	3	3.02857	3.58333	78.3333	3.2	3.16667	85	11	61.6
409	2	1	1	3	5	1	2	2.5625	4.4	4.88889	3.82857	4.33333	46.6667	3.2	3.16667	75	40	46
514	2	1	1	3	5	1	3	3.1875	3.7	2.44444	3.85714	3.66667	40	3.2	2.33333	90	50	46
95	2	1	1	3	5	1	2	3.625	3.3	2.44444	3.34286	3.58333	63.3333	3	2.83333	65	70	82
50	2	1	1	3	5	1	2	1.5	2.9	2.44444	4.57143	4.25	18.3333	4.4	2.66667	90	40	24
122	2	1	1	3	5	1	2	3.1875	3.2	3	4.2	4.75	36.6667	4.4	2.5	92	10	50.8
1040	2	1	1	3	5	1	2	1.5625	3	3	2.17143	4	55.5	1.6	1.5	19	4	62.8
383	2	1	1	3	5	6	3	2.5	2.1	2.22222	3.6	4.5	49.8333	4.4	2.66667	97	20	57
470	2	1	1	3	5	6	2	3.9375	4.1	3.44444	3.37143	3.58333	77.3333	1.6	2.16667	76	15	76.4
278	2	1	1	3	5	6	2	4	4.3	4	3.8	3.16667	82	1.8	3.33333	82	18	66
465	2	1	1	3	5	6	2	3.3125	2.3	2.33333	2.62857	4.5	45.6667	2.8	2.83333	75	50	59
712	2	1	1	3	5	6	3	3	4	2.77778	2.82857	4.83333	89.5	2	2.66667	73	71	91
204	2	1	1	3	5	6	3	3.6875	3.3	1.88889	3.77143	3.16667	88.3333	4	2.66667	60	90	82
649	2	2	1	3	5	6	2	4.5625	3.9	3	3.77143	4.16667	89	3	2.5	60	70	86
1150	2	2	1	3	5	6	1	5	4.6	4.55556	3.51429	3.16667	91.5	2.4	3	34	10	77.4
206	2	1	1	3	6	1	2	4.25	5	4.88889	3.2	3	98.8333	4.8	3	50	92	98
1188	2	1	1	3	6	1	1	2.75	3.1	3.44444	4.28571	4	56	3.6	3	11	0	68.2
1061	2	1	1	3	6	3	2	4.1875	5	5	3.02857	3	95.1667	1	2.66667	17	11	81.4
57	2	1	1	3	6	3	2	3.75	3	2.77778	3.6	4.75	96.5	2.4	3.16667	91	68	90.8
727	2	1	1	3	6	6	2	3.0625	3.5	3.77778	3.6	3.66667	72	2.8	3.16667	50	90	92
507	2	1	1	3	6	6	3	5	4.4	4.22222	3.14286	3	95.1667	1.6	2.83333	10	10	78.8
443	2	1	1	3	6	6	3	3.8125	4.2	4	3.22857	3.25	80	4.4	3.33333	0	1	2.2
18	2	1	1	3	6	6	3	2.5	2.6	2.55556	3.68571	4.16667	59.1667	2.4	2.33333	85	10	59.6
431	2	1	1	3	7	1	3	4.9375	5	5	3.2	4	98.3333	4.2	2.83333	25	10	82
362	2	1	1	3	7	1	3	3.625	4.5	4.22222	3.57143	4.41667	60	3.8	2.66667	75	80	77
1001	2	1	1	3	7	1	3	4	3.3	3.22222	3.11429	3.83333	86.6667	1.8	3	50	80	87
969	2	1	1	3	7	1	2	4	3	3.11111	2.8	3.41667	63.3333	4	2.83333	75	50	51
966	2	3	1	3	7	1	2	3.5625	2.5	2.88889	2.8	4.41667	68.3333	2.8	2.83333	20	10	64
299	2	1	1	3	7	6	2	4.25	4.4	3.22222	4.34286	4.33333	74.8333	4.4	3.66667	90	80	69.4
25	2	1	1	3	7	6	3	2.875	3.1	2.55556	3.65714	4	80.8333	4.2	3.16667	20	67	59.4
219	2	1	1	4	1	1	1	3.5	1.4	1	1.25714	4.5	41.5	2	3.16667	12	20	68
595	2	1	1	4	1	1	1	2.625	4	4.55556	4.22857	4.25	53.5	2.8	2.66667	70	90	84.8
625	2	1	1	4	1	2	2	2.1875	1.6	1.88889	2.54286	5.33333	28.3333	3.8	3.5	75	75	29
645	2	1	1	4	1	3	1	4	4.9	4.33333	3.11429	3.25	86.6667	4.6	3	10	0	80
49	2	1	1	4	1	4	2	3.9375	3.9	3	3.17143	3.91667	84.1667	3.8	3.16667	80	90	64.2
133	2	1	1	4	1	6	2	4.4375	3.7	3.11111	2.22857	3.41667	89	1.4	2.83333	66	39	82.8
329	2	1	1	4	1	6	2	4.75	3.6	4.33333	3.28571	3.41667	67.6667	4.8	3.5	19	1	79.4
37	2	2	1	4	1	6	2	4.3125	4.3	4	2.68571	3.08333	75	2.4	2.66667	71	69	86.2
1048	2	1	1	4	1	6	1	2.875	2.5	1.88889	3.82857	4.16667	28.5	3.4	2.33333	20	50	35.8
672	2	2	1	4	1	6	3	4	3.6	4.33333	3.11429	3.25	93.3333	4	2	10	50	90
1290	2	1	1	4	1	6	1	4.8125	4.4	4.77778	2.94286	3.33333	96.1667	1	2.5	5	6	80.8
311	2	1	1	4	1	6	2	3.3125	3.7	3.77778	3.2	4.25	70	2.6	3	80	50	68.8
177	2	2	1	4	1	6	2	3.9375	4.1	3.44444	2.45714	4.16667	66.6667	3.4	3	50	90	93
400	2	1	1	4	2	1	1	3.8125	3.6	2.11111	3.17143	3	95.8333	3.4	2.5	70	50	78
7	2	1	1	4	2	1	2	4.0625	4.7	4.66667	3.42857	3.33333	86.5	2.4	3.33333	71	22	80.8
26	2	1	1	4	2	1	2	4.125	4.1	3.55556	2.97143	3.41667	90	3	2.66667	80	1	76.2
863	2	1	1	4	2	1	1	3.8125	4.6	4	3.71429	4.75	74	3	2.66667	52	20	71
693	2	1	1	4	2	1	2	3.3125	3.8	2.55556	3.6	3.08333	69.1667	2.6	2.33333	50	31	72.8
724	2	1	1	4	2	1	2	2.0625	3.2	2.88889	4.48571	5	17.5	4.8	2.83333	95	25	21.2
690	2	1	1	4	2	1	1	2.6875	3.8	3.22222	4.05714	4.75	41.5	4.2	3	85	45	40.4
186	2	2	1	4	2	1	2	2.4375	3.1	2.66667	3.57143	4.08333	53.3333	2	2.5	80	30	74
266	2	1	1	4	2	2	1	5	5	4.88889	3.14286	3.5	91	1.2	2.5	26	10	81.6
438	2	1	1	4	2	3	1	4.6875	4.1	3.11111	3.51429	3.16667	85.8333	3.6	3.16667	60	30	84
415	2	1	1	4	2	3	2	3.5	3.3	2.33333	4.02857	4.33333	58.3333	2.6	2.5	75	50	67
1104	2	2	1	4	2	4	1	3.375	4.1	3.22222	3.25714	4.58333	91.6667	3.4	2.5	33	15	77.4
456	2	2	1	4	2	5	1	1.875	1.8	2	2.82857	5	38.3333	3	2.66667	99	74	70.6
512	2	1	1	4	2	6	2	5	3.7	2.33333	3.4	3.08333	87.1667	1.4	3	25	25	77.6
106	2	1	1	4	2	6	2	2.1875	2.3	1	2.62857	4.5	13.1667	3.8	3.16667	90	92	34.8
544	2	2	1	4	2	6	1	3.1875	3.8	3.55556	2.28571	3.5	81.6667	3.4	4.33333	100	100	72
1179	2	2	1	4	2	6	2	4.1875	3.6	3.77778	2.74286	3.5	72.6667	3.6	3.5	81	26	65.8
1134	2	2	1	4	2	6	2	2.875	3.4	3.22222	3.4	4.25	42.8333	3	2.66667	65	80	56.8
327	2	1	1	4	2	6	2	4.4375	4.3	3.66667	2.97143	3.83333	93	1.4	2.83333	5	80	93
539	2	1	1	4	2	6	2	4.8125	4.1	3.22222	2.74286	4.33333	89.1667	3.6	3.83333	65	50	82
144	2	1	1	4	2	6	1	4.8125	4.3	4.22222	3.05714	3	98.3333	1.6	2.66667	20	10	80
182	2	1	1	4	2	6	1	4.9375	5	4.66667	3.42857	3	95.3333	2.2	3.16667	80	16	82.2
339	2	1	1	4	2	6	1	4.0625	5	5	3.31429	3.58333	91.5	3.8	2.66667	25	0	73
137	2	1	1	4	2	6	2	4.5625	3.7	3.44444	3.57143	4	86.1667	3	3.16667	32	20	75.2
6	2	1	1	4	2	6	2	3.1875	4.3	3.44444	2.97143	3.25	90.1667	2.4	2.83333	41	16	75.6
527	2	1	1	4	2	6	1	4.3125	4.2	3.33333	3.91429	3.66667	77.6667	2.8	3.66667	95	25	77
1192	2	1	1	4	2	6	1	2.875	3.1	3	2.31429	4.08333	71	2.8	2.33333	80	5	68
257	2	1	1	4	2	6	2	2.5	1.7	2.22222	1.97143	4.33333	41.1667	3.4	2.5	40	25	36.2
359	2	1	1	4	2	6	2	4.75	3.9	3.22222	3.97143	2.83333	90	2.4	2.5	51	1	71.4
211	2	1	1	4	2	6	3	3.25	3.9	3.77778	3.14286	3.16667	69.1667	1.6	2.16667	40	30	72.4
953	2	1	1	4	2	6	2	4	2.9	2.88889	2.8	3.41667	88.8333	4	3	57	80	88.6
353	2	1	1	4	2	6	1	3.0625	3	3.11111	2.91429	3.16667	38.3333	1.8	2.66667	40	40	88
102	2	1	1	4	3	1	1	4.0625	4.8	3.66667	3.91429	4.25	50	3.6	3	60	30	65
58	2	1	1	4	3	1	3	4.4375	3.7	3	2.22857	3	87.3333	2.8	3.33333	81	90	90.4
72	2	1	1	4	3	1	3	4.5625	4.4	3.66667	3.02857	3.33333	95.1667	4	2.5	50	30	86
71	2	1	1	4	3	1	2	3.5625	3.5	2.22222	3.54286	3.58333	68.1667	3.6	3	60	30	65.2
104	2	1	1	4	3	1	1	3.0625	3.6	2.55556	3.77143	4.58333	36.5	3.8	3	20	10	48
1025	2	1	1	4	3	1	2	2.5625	2.6	2.33333	2.02857	3.75	51	2.2	2.5	75	31	43.2
169	2	2	1	4	3	1	2	5	5	5	3.17143	3	91.6667	5	2.5	0	0	80
16	2	2	1	4	3	1	2	4.625	2.8	2.66667	1.97143	3.58333	66.1667	3.4	2.83333	60	20	78.2
328	2	1	1	4	3	2	1	4.6875	4.5	4.44444	3.4	3.41667	74.1667	4	3.16667	75	30	78.6
609	2	1	1	4	3	2	2	3.125	3.2	2.44444	3.28571	3.08333	85	2.4	2.83333	57	90	92.6
1283	2	1	1	4	3	4	2	1.9375	4	3.77778	3.31429	4.16667	25.5	3.6	3.5	40	3	75.2
980	2	1	1	4	3	6	2	1.875	1.8	1.44444	1.88571	4.25	51.6667	5	3.33333	80	50	60
56	2	1	1	4	3	6	1	3.875	3.6	3.33333	3.65714	3.5	71.8333	4.8	2.83333	80	30	78.6
555	2	1	1	4	3	6	2	4.4375	4.4	3.77778	2.45714	3.25	73.5	1.6	2.5	25	5	75
1124	2	1	1	4	3	6	2	3.25	2.5	2.22222	3.71429	3.75	71.8333	3.8	3.16667	59	36	64.6
185	2	1	1	4	3	6	2	3.75	3.1	3.77778	3.22857	3.66667	87.5	3	3.33333	60	30	76
598	2	2	1	4	3	6	3	1.875	4.2	2.22222	4.28571	5	21.6667	2.4	1.5	60	10	38
1106	2	3	1	4	3	6	2	3.6875	3.3	3.77778	3.11429	4.08333	60.8333	4	3	67	55	79.2
749	2	3	1	4	3	6	2	2.375	1	1	4.57143	4.75	10.8333	4.4	3.66667	95	30	22
358	2	1	1	4	3	6	1	2.5	4	3	3.91429	3.91667	46.6667	3.8	2.83333	60	30	36.6
1140	2	1	1	4	3	6	2	4.4375	3.4	3.44444	3.02857	3.5	82	2.6	3	85	85	87
427	2	1	1	4	3	6	2	2.25	1.5	1.22222	4.65714	4.41667	36.8333	4.6	3.16667	80	60	65
635	2	1	1	4	3	6	2	2.0625	1.9	2	2.97143	4.25	13.5	5	2	81	46	36.6
239	2	2	1	4	3	6	3	4.0625	4.5	5	2.45714	3	86.8333	1	2.83333	50	20	84
646	2	2	1	4	3	6	2	2	2.8	2.55556	2.51429	4.58333	41.6667	2.8	2.5	50	30	48
306	2	2	1	4	3	6	2	2.75	1.4	2.22222	3.4	4.75	49.5	4	3.33333	75	30	64
1080	2	3	1	4	3	6	2	2.875	1.9	1.77778	4.48571	4.08333	47.3333	4.2	3.33333	85	65	61
243	2	1	1	4	4	1	1	4.0625	3.8	3.22222	4.74286	3.41667	75.8333	4.2	2.33333	50	90	80
1029	2	1	1	4	4	1	2	2.8125	3.6	3.44444	3.4	4.08333	42.6667	3.2	3	76	51	58
673	2	1	1	4	4	1	2	2.375	3	3.11111	3.02857	4.5	52.1667	3.2	2.83333	83	58	70.2
1135	2	1	1	4	4	1	1	3.625	3	3	2.22857	3	46.5	3.2	3	68	55	49.4
90	2	1	1	4	4	1	1	3.375	2.3	2	2.65714	4.16667	74.8333	2.8	2.83333	63	71	81.8
612	2	1	1	4	4	1	3	3.9375	3	3	3.57143	3.66667	80	3.6	2.16667	70	50	74.6
85	2	3	1	4	4	1	2	2.625	2.3	2.77778	2.88571	3.75	31.1667	3.2	3	80	70	62
1035	2	1	1	4	4	2	1	5	5	5	3.17143	3	100	1	3	22	0	80
691	2	1	1	4	4	2	3	2.875	3.7	3.44444	3.91429	3.08333	52.1667	4	3.33333	87	48	50.4
279	2	1	1	4	4	2	3	4.625	3	3	3.14286	3.08333	98	4.4	2.83333	99	2	78
253	2	1	1	4	4	3	1	3.375	4.8	3.88889	4.14286	3.91667	40.6667	3.8	3.33333	85	50	59
1081	2	1	1	4	4	3	2	3.4375	3	2.77778	2.85714	4.25	77.1667	4.2	4.16667	40	40	60
216	2	1	1	4	4	3	2	3.5625	2.8	3.44444	2.65714	3.75	61.6667	4.2	3.66667	50	6	55.2
123	2	1	1	4	4	4	2	3.3125	2.9	2	3.91429	3.5	71.6667	3.4	3.16667	75	40	68
587	2	1	1	4	4	4	3	2.625	1.8	1.77778	2.8	3.83333	71.3333	3.8	2.83333	53	61	72.4
93	2	1	1	4	4	5	2	5	4.8	4.66667	3.11429	3.16667	99.1667	1	2.5	25	5	80
550	2	1	1	4	4	6	2	5	4.7	3.44444	3.11429	3	95.8333	1.6	3	35	35	87
110	2	1	1	4	4	6	2	2.625	2.9	3.33333	4.05714	4.33333	35.1667	3.2	3	60	55	55.2
605	2	1	1	4	4	6	2	2.1875	1.1	1	2.82857	4.66667	17	1.6	3.16667	95	75	26
965	2	2	1	4	4	6	2	4.75	3.8	3.11111	3.08571	3.16667	90	2.8	3.83333	71	37	87.4
167	2	2	1	4	4	6	3	3.4375	3.7	2.55556	3.48571	4.91667	70.8333	3.4	2.5	50	40	75
1024	2	2	1	4	4	6	2	1.5	2.4	2.66667	3.34286	4.83333	7.16667	4.2	2.5	58	9	17
640	2	2	1	4	4	6	3	3.6875	3.1	4.22222	2.4	3	56.1667	3.8	2.83333	55	70	80
183	2	1	1	4	4	6	2	5	5	4.55556	3.2	3	89.5	5	3	20	20	84
44	2	1	1	4	4	6	2	3.8125	4.1	5	3.71429	2.75	81.6667	3.6	3.5	62	27	73.4
1107	2	1	1	4	4	6	2	4	4	4	2.62857	3	79.5	1	3.16667	30	20	81.8
1130	2	1	1	4	4	6	2	4.0625	4.5	4.55556	3.14286	4	80	3	2.83333	50	50	90
348	2	1	1	4	4	6	1	3.8125	2.6	2.11111	2.51429	3.5	88.3333	3	2.66667	35	100	90
222	2	1	1	4	5	1	2	4.6875	4.3	3.44444	3.82857	4	87.5	4.6	3	55	50	78.8
510	2	1	1	4	5	1	2	4.9375	5	4	2.71429	3	97.6667	1.2	2.5	0	15	82
601	2	1	1	4	5	1	1	4	4.3	5	4	3	81.6667	2.8	2.66667	60	10	76
260	2	1	1	4	5	1	2	3.4375	3.2	2.11111	3.82857	4.41667	69.1667	4	2.83333	25	27	68
198	2	1	1	4	5	1	2	3	1.8	1.88889	4.22857	5.08333	23.3333	3.4	3.33333	86	71	39.4
28	2	1	1	4	5	1	2	2.8125	1.3	1.11111	4.37143	4.5	25.8333	3	3.66667	41	19	30.8
650	2	2	1	4	5	1	2	4.375	4	3.33333	2.68571	3.91667	80	2.6	3.5	15	10	73
1046	2	1	1	4	5	2	2	3.25	5	5	4.08571	4	47.6667	5	2.33333	50	50	50.2
842	2	1	1	4	5	2	2	4.5625	4.4	4.66667	3.28571	3	78.1667	3.8	3.16667	81	79	79.6
384	2	1	1	4	5	4	3	3.75	2.6	1.66667	4.31429	4.5	45.1667	4.2	4	77	30	36
651	2	1	1	4	5	4	2	4.125	2	2	3.82857	4.33333	54	3	3.33333	50	33	51.8
351	2	1	1	4	5	5	2	3.9375	3.4	2.33333	3.22857	3.33333	84.5	4	3.16667	71	41	76.8
251	2	1	1	4	5	5	2	3.5	1.4	1.44444	2.91429	4	30	4.6	2.83333	50	5	41
181	2	1	1	4	5	6	1	4.0625	4	3.11111	3.34286	3.58333	80	2.8	3.33333	90	75	85
344	2	1	1	4	5	6	3	4.9375	4.6	4.11111	2.8	3	100	2.8	2.83333	65	15	80
688	2	1	1	4	5	6	3	3	4.6	3.88889	4.25714	3.5	52.1667	4.8	3.33333	77	70	60.6
873	2	1	1	4	5	6	2	4.8125	4	4.11111	3.17143	3.5	100	1	3	20	10	82
424	2	1	1	4	5	6	2	3.125	3.7	4	3.22857	3.25	87.5	2.8	3.16667	30	20	75
190	2	1	1	4	5	6	3	2.0625	3.5	1.55556	4.25714	4.75	41.6667	4	2.33333	96	29	56.6
561	2	1	1	4	5	6	3	3.625	4.4	4.33333	3.65714	4.41667	87	2.4	2.66667	85	65	77
547	2	1	1	4	5	6	1	2.1875	1.4	1.33333	4.02857	4.41667	45.1667	3.2	2.83333	50	25	55
38	2	1	1	4	5	6	2	1.4375	1.1	1.11111	4.2	3.16667	19	2.6	2	100	10	3.6
1131	2	1	1	4	5	6	2	4	4.5	4.55556	3.14286	3.16667	87.6667	1.6	3.16667	40	41	78.2
1162	2	1	1	4	5	6	3	5	4.3	4.11111	3.62857	3.41667	82.5	3.8	3.33333	60	50	73.2
356	2	1	1	4	5	6	2	2.8125	2.9	3	3.54286	4.58333	46.6667	3.6	4	80	80	79
596	2	2	1	4	5	6	2	4.25	4.1	3.77778	2.45714	3.25	84.1667	2.8	2.16667	40	20	60
642	2	2	1	4	5	6	3	4	4.4	4.44444	4.77143	2.91667	87.5	4	2.5	70	59	84.8
548	2	1	1	4	6	1	2	4.3125	4.9	4.22222	3.28571	2.83333	87.6667	3	3	45	85	77
725	2	1	1	4	6	1	2	2.6875	3.9	2.77778	3.94286	4.08333	43.3333	3.6	3	50	15	43
1034	2	1	1	4	6	1	3	3.5	3.5	2.55556	4.05714	3.83333	60	2.8	3	30	30	74
652	2	1	1	4	6	1	3	4	4.2	3.44444	3.25714	4	96.6667	2	3	10	10	75
697	2	1	1	4	6	1	3	4.6875	3	3	2.05714	3.25	81.6667	3	3.16667	80	90	84
304	2	1	1	4	6	1	1	3.0625	4	2.77778	3.2	3.83333	46.8333	3.6	2.33333	9	5	63.6
43	2	1	1	4	6	1	2	3.9375	4	3.77778	3.08571	4.33333	50.6667	1	4	60	21	74.2
574	2	1	1	4	6	1	2	2.75	2.8	3	3.22857	3	51.6667	3.4	3.16667	62	69	67
454	2	1	1	4	6	1	3	4.25	3.2	3.66667	3.28571	3	94.5	4.2	3.33333	41	80	91
162	2	2	1	4	6	2	3	3.5625	4.7	3.44444	3.05714	3.25	89.1667	3.6	3.16667	50	20	79.6
1154	2	1	1	4	6	3	2	4.125	3.7	2.33333	4.51429	3	82.3333	1	3.33333	41	82	84.6
1072	2	1	1	4	6	3	3	2.3125	3	2.44444	3.77143	4.91667	19.6667	3.2	3.33333	71	31	42
336	2	2	1	4	6	4	3	2.1875	3	3	2.8	5.16667	51.6667	3.8	2.83333	98	75	76.8
517	2	1	1	4	6	6	3	3.625	3.5	3.66667	3.82857	3.83333	50.8333	3.4	2.5	48	20	59.8
205	2	1	1	4	6	6	3	4.625	3.8	3.77778	3.08571	3.25	90.3333	1.2	3	30	10	75.4
1189	2	2	1	4	6	6	2	3.125	2.6	3	4.08571	4.16667	61	3.6	2.66667	69	20	54
29	2	1	1	4	6	6	2	3.75	4.7	3.66667	3.62857	4.08333	65	4.6	3	70	70	75
1026	2	1	1	4	6	6	3	3.6875	3.3	3.66667	3.14286	3.58333	94.1667	3	2.5	80	90	93
1160	2	1	1	4	6	6	3	3.875	4.5	4.22222	3.2	3.16667	90.6667	3.6	3.16667	50	0	80
126	2	2	1	4	6	6	1	4.5625	3.6	3.55556	2.82857	3.25	67.5	3.6	3.5	80	75	85
79	2	2	1	4	6	6	3	4.75	2.9	3.22222	2.6	3.5	100	1.8	3.5	30	30	78.8
702	2	2	1	4	6	6	2	3.75	3.4	3.11111	2.4	3.33333	68.1667	2	2.5	66	90	88.2
537	2	3	1	4	6	6	2	3.6875	2.7	2.55556	3.25714	3.33333	74.1667	3.4	3.16667	40	60	74
1079	2	3	1	4	6	6	2	2.75	3.3	2.22222	3.42857	4	49.1667	2.2	3.16667	60	9	49.2
78	2	1	1	4	7	1	3	4.1875	3.2	3.22222	3.51429	2.91667	94.6667	2.8	2.5	45	90	96
585	2	1	1	4	7	1	2	2.8125	3	2.22222	3.88571	3.41667	70.5	3.6	3.16667	49	91	80.2
236	2	1	1	4	7	1	2	3.4375	3.2	3.44444	3.8	3.83333	58.5	3.4	2.5	50	20	55.2
1164	2	1	1	4	7	1	2	3.5	3.8	2.66667	3.77143	4.16667	83	2.8	2.83333	70	35	73.8
422	2	1	1	4	7	1	3	2.375	3.7	2.44444	2.85714	4.58333	46.6667	3.6	2.83333	80	70	69
1051	2	1	1	4	7	1	2	2.25	1	1	2.6	4.83333	36.8333	3.8	2.83333	80	20	58.8
581	2	1	1	4	7	2	2	3.375	4.4	3.77778	3.71429	3.83333	59.6667	2.8	2.66667	70	10	61
589	2	1	1	4	7	2	3	4.625	4	2.88889	3.14286	3	89.1667	3	2.83333	20	15	76
70	2	1	1	4	7	2	2	2.9375	3	2.55556	3.8	4.41667	52.6667	4	3.83333	48	59	71
955	2	1	1	4	7	2	2	1.375	1.4	2.11111	4.42857	3.75	7	4.2	4	20	10	9.2
1178	2	1	1	4	7	3	2	4.3125	4.4	4.11111	3.02857	3	94.5	4.4	2.83333	85	90	94.4
594	2	1	1	4	7	6	2	4.0625	4.7	4.66667	3.45714	3.91667	80.1667	3.4	2.16667	88	89	86.2
294	2	1	1	4	7	6	3	3.8125	3.5	3	3.37143	4.16667	70.5	2.8	3.5	60	80	80
305	2	1	1	4	7	6	2	3.9375	3.4	3.22222	3.25714	3.33333	91.6667	4.6	2.66667	90	20	70
709	2	1	1	4	7	6	2	3.875	4.5	3.88889	3.4	3.5	84.8333	3.2	3.5	80	20	72
315	2	1	1	4	7	6	2	4.75	3.9	3.22222	3.48571	3.25	93.8333	2.6	2.83333	81	30	84.2
750	2	2	1	4	7	6	3	4.75	4.8	4.88889	3.34286	4.25	77.1667	3.4	3.33333	80	25	80
452	2	1	1	4	7	6	2	3.1875	4.3	3.88889	3.77143	4.16667	76.6667	4	2.66667	60	60	80
1293	2	2	1	4	7	6	3	3.8125	4.2	3	4.34286	3.33333	85.5	3.6	3	80	20	73.6
330	2	2	1	4	7	6	2	3.875	2.2	2.66667	4.28571	3.75	75	5	3.16667	90	50	70
684	2	3	1	4	7	6	2	3	2.5	1.33333	3.2	4.16667	30	3.2	3	41	23	26.6
378	2	1	1	5	1	1	1	5	4.9	4.77778	3.2	3.33333	82.5	2.4	3	73	25	76
423	2	1	1	5	1	1	2	4.6875	3.7	3.44444	3.14286	3.16667	91.1667	4.2	3	40	80	96
346	2	1	1	5	1	1	2	5	4.3	4.88889	3.05714	3	93.3333	2.2	2.83333	60	10	82
721	2	1	1	5	1	1	2	3.25	3.9	4	3.34286	4.25	60	3.8	3.83333	90	75	55
970	2	1	1	5	1	1	2	4	4.1	3.88889	3.31429	3.5	67.5	2.4	3	60	30	76
94	2	1	1	5	1	1	1	3.5625	3.8	3.66667	3.22857	3.66667	73.8333	2.4	2.83333	77	31	77.8
140	2	1	1	5	1	1	2	3.3125	3.8	1.44444	4.17143	3.83333	63.5	2.6	2.83333	7	93	58.6
232	2	2	1	5	1	1	1	5	5	5	3.17143	3	90	1.2	2.83333	50	30	86
974	2	2	1	5	1	1	1	3	2.7	2.77778	3.54286	4.08333	50.3333	4	2.83333	85	55	49.2
479	2	2	1	5	1	1	2	4.125	3.1	2.55556	3.51429	3.08333	76.8333	2.6	4	50	50	77.8
59	2	2	1	5	1	1	2	4	3.8	4.11111	2.51429	3.33333	81.6667	1	3	25	49	89.8
119	2	1	1	5	1	2	2	4.875	3.2	3.11111	3.17143	3	77.5	1	3.16667	30	19	76.6
637	2	2	1	5	1	3	3	3.5	3.8	3	3	4.16667	66.8333	3	3.16667	70	36	60.4
459	2	1	1	5	1	5	2	4.4375	3.9	3.11111	2.4	3	80	1.8	3	40	40	82.2
683	2	1	1	5	1	5	1	5	3.8	3.88889	2.91429	3.33333	94.5	1.2	2.83333	14	5	80
202	2	2	1	5	1	5	2	4.5625	3	3.22222	3.54286	3.33333	81.8333	2	2.33333	51	12	56.2
195	2	1	1	5	1	6	2	3.5625	4.3	3.88889	2.97143	3	100	1	2.5	0	10	82
618	2	1	1	5	1	6	2	4	3.2	3.22222	4.05714	3.16667	63.3333	4.8	3.5	91	70	81.4
503	2	1	1	5	1	6	2	3.3125	4.6	3.66667	3.17143	3	97.6667	1.4	3.16667	52	40	87.2
914	2	1	1	5	1	6	2	4.1875	4	3.88889	3.14286	3.5	92.5	2.6	3.5	70	20	77.2
1043	2	1	1	5	2	1	2	4.8125	4.4	4.22222	2.74286	3.25	88.8333	1.2	2.83333	8	14	79.8
1137	2	1	1	5	2	1	1	4.9375	3.3	1.88889	2.14286	3	94.1667	1.6	3	70	31	83
270	2	1	1	5	2	1	1	4.4375	4.3	4.22222	3.51429	3.66667	85	2.2	3	70	10	66.2
1180	2	1	1	5	2	1	1	4.5	4.8	5	3.2	3	96	1.8	2.66667	52	11	82.2
21	2	1	1	5	2	1	3	4.4375	4.2	2.88889	2.34286	2.75	83.5	1	3.5	42	0	76.6
707	2	1	1	5	2	1	3	3.6875	4.3	4.11111	3.94286	3.41667	87.3333	3.4	3.16667	25	10	72
463	2	1	1	5	2	1	2	2.25	3.4	2.77778	3.68571	4.33333	48.5	3.2	2.83333	40	45	53.8
676	2	1	1	5	2	1	2	3.5	4.5	4.33333	3.22857	3.41667	80.1667	3.8	2.83333	75	75	84
891	2	1	1	5	2	1	2	2.625	3.5	2.77778	3.71429	4.08333	60.8333	5	3.66667	90	50	83
998	2	1	1	5	2	1	2	3.8125	3.7	2.77778	3.77143	3.91667	68.3333	3.2	2.66667	30	80	77
35	2	1	1	5	2	1	2	4.125	3.6	3.44444	2.85714	3.08333	87.3333	1.4	2.66667	29	11	78.2
1102	2	1	1	5	2	1	2	4.125	3	3.33333	2.88571	3.41667	56.8333	3.4	2.66667	60	41	67.4
668	2	1	1	5	2	1	1	2.5	2.7	2.66667	4.28571	4.83333	28.3333	4.2	2.5	88	54	53.6
1181	2	1	1	5	2	1	2	2.75	2.9	2.55556	3.25714	3.83333	46.6667	2.6	3	15	10	46
738	2	1	1	5	2	1	1	1.75	1.9	1.11111	4.74286	4	70	2.8	3	95	6	58.4
685	2	1	1	5	2	1	2	2.5625	2.5	1.55556	4.51429	3.5	38.6667	4.2	2.83333	100	5	37.6
545	2	2	1	5	2	1	2	5	5	5	5	3	98.1667	4.6	5	24	6	81.2
530	2	2	1	5	2	1	1	4.5625	4.6	5	3.91429	3.5	60.3333	3.4	3.5	70	50	63.8
592	2	2	1	5	2	1	2	5	4.2	4.11111	3.17143	3	100	2	3	0	0	80
536	2	1	1	5	2	3	1	3.4375	4.7	4.77778	3.34286	3.41667	63	1.6	3.33333	49	30	68.8
1012	2	1	1	5	2	3	3	1.3125	3	1	3.42857	5	19.1667	4.6	2.33333	81	54	40.8
551	2	1	1	5	2	3	1	2.375	2.8	2.77778	4.42857	4.91667	42.3333	3.8	4.33333	95	65	55
341	2	2	1	5	2	5	1	3.875	4.7	4.11111	3	4.25	65.8333	4	3	45	35	75
113	2	1	1	5	2	6	2	2.3125	3.4	2.66667	4.25714	4.91667	14.5	4	3	60	49	31.6
319	2	2	1	5	2	6	2	5	4.6	4.33333	3.11429	3.33333	93.3333	3.4	2.83333	50	20	75
992	2	2	1	5	2	6	3	3.875	4.2	2.66667	3.51429	4	72	3.6	3	49	41	81
75	2	2	1	5	2	6	3	4.9375	4.3	4.11111	3.45714	3.08333	97.5	1.8	2.66667	20	5	75.2
273	2	1	1	5	2	6	1	2.5625	3.8	3.88889	2.77143	4.25	51	3	2.66667	40	20	58.2
194	2	1	1	5	2	6	2	4.0625	3.5	2.22222	3.88571	3.5	57.5	2.8	2.83333	50	70	83
1008	2	1	1	5	2	6	2	4.3125	4	3.22222	3.48571	3.66667	81.6667	1.8	2.66667	40	90	91.4
543	2	1	1	5	2	6	2	2.875	3.2	2.22222	4.14286	4.08333	55.6667	2.8	1.83333	56	17	54.4
345	2	1	1	5	2	6	1	3.8125	4.2	4.55556	3.28571	3.66667	78.5	3.4	3.33333	64	59	75.6
61	2	1	1	5	2	6	2	3.375	3.5	3	3	4.33333	63.3333	1.4	2.5	10	15	65
1004	2	1	1	5	2	6	1	1.1875	1.9	1.33333	3.51429	4.66667	5	3.4	2.5	100	1	15.2
120	2	2	1	5	2	6	1	3.5625	2.9	3.44444	3.45714	3.33333	60.8333	3.4	2.33333	50	65	77
184	2	1	1	5	3	1	2	3.9375	4.3	4.33333	3.28571	3.25	84.1667	4	3.16667	60	85	91
927	2	1	1	5	3	1	1	2.125	2.1	1.66667	4.48571	4.58333	20.5	4.2	3.5	95	20	26
504	2	1	1	5	3	1	2	4.3125	4.5	4.66667	3.08571	3	97.8333	1	2.83333	30	20	84
475	2	1	1	5	3	1	2	3.875	1.8	3.33333	3.45714	3.66667	72.6667	2.2	3.16667	40	91	84.2
586	2	2	1	5	3	1	2	4.8125	4.3	3.66667	3.28571	3.41667	92.5	1.6	3.33333	30	90	78
1202	2	2	1	5	3	1	1	3.25	3.1	2	3.22857	4.33333	50	3	3.16667	60	80	58
290	2	1	1	5	3	4	2	3.1875	2	1.88889	4	3.58333	68.3333	3.4	3.16667	35	30	61
1057	2	2	1	5	3	5	2	3.6875	3.8	3.55556	2.68571	3.91667	86.1667	1.4	3.16667	75	85	90
604	2	1	1	5	3	6	1	4.375	3.9	4	3.45714	3.41667	90.8333	3.6	2.83333	90	20	70
1009	2	1	1	5	3	6	2	3.375	2.5	3	3.14286	4.16667	66	2.4	2.66667	50	40	68
5	2	1	1	5	3	6	2	2.75	3.2	2.44444	3.77143	4.25	39	3.8	3.83333	89	60	66.6
747	2	1	1	5	3	6	2	3.5625	2.7	2	4.14286	4	62.8333	4	3.5	81	30	75.6
644	2	1	1	5	3	6	1	3.9375	2.1	2.22222	3.82857	5.16667	80	4.6	3.16667	20	30	78
723	2	1	1	5	3	6	2	2.875	3	2.33333	4	3.91667	38.5	1.4	3.5	70	50	58
1018	2	2	1	5	3	6	3	4	5	5	3.2	3.33333	98.3333	1	3.66667	5	3	79.8
701	2	2	1	5	3	6	1	2.625	2	2.11111	4.45714	3.75	41.8333	3.8	3	80	50	42
1042	2	2	1	5	3	6	2	2.875	1.7	1.55556	4.54286	3.83333	42.5	4.2	3.5	50	20	40
1193	2	1	1	5	4	1	2	5	5	5	3.17143	3.25	84.5	3	3	33	5	73.2
48	2	1	1	5	4	1	2	3.3125	2.9	2	4.57143	4.66667	54.5	1.8	2.66667	90	50	76
303	2	1	1	5	4	1	1	3.25	4	3	3.51429	4.08333	48.3333	3.6	3.16667	100	50	64
1066	2	1	1	5	4	1	3	3.875	3.4	3.44444	3.65714	3.33333	87.5	3.4	2.66667	70	30	75
451	2	1	1	5	4	1	1	3.375	1.6	1.55556	3.68571	3.91667	53.3333	3.8	3.5	31	41	54.2
318	2	1	1	5	4	1	1	2.75	3.2	1.33333	3.57143	4.5	18.3333	4.2	2.33333	90	40	24
1038	2	1	1	5	4	1	2	2.6875	3.3	2.66667	3.02857	4	68.5	3.2	3.16667	80	75	57.6
461	2	1	1	5	4	1	3	3.375	4.1	3.11111	3.8	4.5	76.8333	2	2.83333	40	30	72
340	2	1	1	5	4	1	2	4.25	2.7	2.77778	2.8	4.58333	75	3.6	2.66667	10	31	84.2
566	2	1	1	5	4	1	2	1.125	1.3	1.11111	4.31429	5	41.8333	4.2	4	89	82	41.4
524	2	2	1	5	4	1	3	3.9375	4.8	4.77778	3.31429	3	86.6667	3	3	20	20	74.4
1239	2	2	1	5	4	1	3	4.0625	3.2	3	3.91429	3.41667	81.8333	3.4	2.16667	72	61	82
474	2	3	1	5	4	1	2	3.375	2.6	2.55556	1.4	4	34.6667	3	2.16667	50	0	40.4
377	2	1	1	5	4	2	1	4.125	3.2	2.33333	3.71429	4.25	70.5	3.6	3	52	74	68
399	2	1	1	5	4	2	3	4.0625	3.3	3.33333	2.17143	3.58333	59.6667	2	3.5	70	20	64.2
269	2	1	1	5	4	4	2	4.25	4.5	3.88889	2.6	6.25	74.6667	4.6	3	70	85	88
623	2	1	1	5	4	4	2	2.25	1.1	1.11111	2.82857	5	33.6667	4.8	3.5	80	70	42
136	2	1	1	5	4	4	1	3.125	1.3	1.66667	3.71429	4.25	62.1667	3.4	3.33333	70	40	46
385	2	1	1	5	4	6	3	3.75	4.4	4.22222	4.31429	4.33333	53.3333	5	2.83333	50	50	44
235	2	1	1	5	4	6	2	2.125	2.4	1.33333	2.74286	4.5	19	3.8	3.33333	100	36	30
453	2	1	1	5	4	6	1	3.875	2.9	2.11111	3.71429	3.33333	68.1667	2.4	3	30	20	65.8
15	2	1	1	5	4	6	2	2.9375	2.8	2.11111	4.54286	4.66667	61.3333	4.2	3.33333	70	30	48
66	2	2	1	5	4	6	2	5	3.7	3.22222	3.48571	3.33333	95.8333	4	3.16667	55	10	80
1304	2	2	1	5	4	6	3	3.5625	2.5	3.22222	2.88571	5.66667	64.3333	3.4	2.5	51	41	58.8
636	2	3	1	5	4	6	2	3.3125	2.6	3.22222	2.4	4.66667	66.5	4.4	3.16667	85	50	62
117	2	1	1	5	4	6	1	3.3125	3.5	2.77778	3.37143	3.83333	66.6667	3.6	2.83333	70	20	67
111	2	1	1	5	4	6	2	4.125	3	3.77778	2.28571	5.16667	84.1667	1.6	3	25	25	79.2
975	2	1	1	5	4	6	3	4.5	5	4.88889	3.22857	3.83333	81.6667	2.2	2.83333	20	20	77
373	2	1	1	5	4	6	1	3.5625	3.2	3	3.02857	3.25	80	4.8	2.5	60	20	73.6
511	2	1	1	5	4	6	2	4.5625	3.5	3	2.77143	3.66667	70.1667	2	2.66667	79	83	78.2
563	2	1	1	5	4	6	3	2.1875	2.3	1.66667	4	5.5	43.1667	3.6	3	98	66	54.6
258	2	1	1	5	4	6	2	3.3125	3.9	3.55556	4	4	64.1667	4.2	2.83333	40	20	68
518	2	1	1	5	4	6	2	3.6875	3.7	2.33333	3.54286	3.75	72.8333	3.6	2.66667	73	74	84
42	2	1	1	5	4	6	1	3.5625	2.5	2	3.54286	4.16667	64.1667	3.2	3.33333	70	60	77.8
632	2	1	1	5	4	6	1	2.8125	3.9	3.44444	3.8	4.33333	73.3333	3.2	3.16667	30	20	80
667	2	1	1	5	4	6	1	3.3125	2.5	1.88889	4.34286	4.83333	59.1667	3.4	2.83333	90	30	49
143	2	1	1	5	4	6	2	2.875	2.9	2	4.17143	4.41667	42.6667	4.4	3.16667	50	8	38
325	2	1	1	5	4	6	3	4	2.2	2.88889	3.22857	3.25	78.8333	3.2	4	55	10	26
63	2	2	1	5	4	6	3	4.9375	4.5	5	4.05714	3.41667	89.6667	3.6	2.66667	75	5	18.6
326	2	2	1	5	4	6	2	4.125	3.7	3.66667	3.28571	3.5	84	1.8	2.66667	20	19	78.4
666	2	2	1	5	4	6	3	3.875	3.2	3.33333	3.2	3.25	82.3333	3	3	76	15	76.2
664	2	2	1	5	4	6	3	3	3	2.88889	3.88571	4.5	51.6667	4	3	75	60	52
485	2	1	1	5	5	1	2	4.375	4.1	3	4.88571	5.25	81	2.4	3.33333	59	60	91.2
489	2	1	1	5	5	1	2	4.5625	4.3	4.33333	3.11429	3.5	100	1.4	3	81	21	84.2
112	2	1	1	5	5	1	2	3.25	4	3.44444	3.62857	4.91667	56.1667	3	2.5	63	21	56
360	2	1	1	5	5	1	2	4.125	4.1	2.44444	4.91429	3	86.6667	5	2.5	40	20	74
284	2	1	1	5	5	1	3	4.0625	4.1	4.22222	3.08571	3.58333	75.6667	2	3	33	25	80.6
146	2	1	1	5	5	1	1	2.5625	2.8	2	3.71429	3.75	51.6667	3.8	3.33333	80	40	52
398	2	1	1	5	5	1	2	3.375	3.8	3.66667	3.97143	3.91667	35.3333	5	2.83333	64	23	38.4
472	2	1	1	5	5	1	3	2.6875	3	2.11111	4.11429	4.25	69.1667	3	2.5	80	20	47
446	2	2	1	5	5	1	1	4.75	4.3	5	3.65714	3.5	84.1667	3.6	2.33333	72	32	80
641	2	2	1	5	5	1	3	2.6875	4	2.55556	3.97143	4.91667	56.6667	3.6	3.16667	75	50	45.8
577	2	2	1	5	5	1	1	3.75	1.8	1.77778	3.8	4.16667	61.6667	5	2.66667	60	50	83
355	2	1	1	5	5	2	1	4	3.7	3	3.34286	3	73	1.8	3	65	25	75.4
73	2	1	1	5	5	2	2	3.625	3.5	3.22222	3.62857	3.75	75.1667	3.4	3.33333	65	50	73
449	2	1	1	5	5	2	1	2.6875	1.5	1.44444	4.17143	2.75	31.1667	3	2.83333	40	68	54.2
386	2	1	1	5	5	4	1	2.6875	1	1.11111	3.74286	4.83333	11.6667	4.4	3.16667	100	89	49.4
1005	2	2	1	5	5	6	1	2.625	3.6	3.22222	4.08571	4.16667	50	3.4	2.83333	86	28	65.4
52	2	1	1	5	5	6	3	4	4.1	4.44444	3.62857	3.41667	82	3.2	3.33333	72	10	71.4
576	2	1	1	5	5	6	1	2.3125	2.3	1.77778	4.94286	4.75	22	5	2.33333	100	72	29
1204	2	2	1	5	5	6	2	3.9375	5	4.88889	3.68571	4.16667	82.1667	3.2	2.16667	50	90	86
371	2	1	1	5	6	1	2	3.8125	4.2	3.66667	3.31429	3.58333	69.1667	2.8	3	65	25	66
611	2	1	1	5	6	1	2	4.8125	5	5	5	3	88.6667	3.2	3.16667	100	67	87.8
1167	2	1	1	5	6	1	2	5	4.9	4.33333	3.17143	3	83.3333	2	3.16667	50	23	84.6
542	2	1	1	5	6	1	3	2.75	4.1	2.66667	4.51429	4.91667	46.1667	4	3.33333	81	90	66.4
480	2	2	1	5	6	1	2	3.8125	4.6	3.77778	3.57143	3.33333	66.5	1.4	2.83333	50	75	92.8
477	2	2	1	5	6	1	3	5	4.7	4.22222	3.2	3.08333	89	2.4	2.83333	55	50	88
149	2	2	1	5	6	1	3	3.5	3.9	3.44444	3.37143	3.91667	65	3.4	2.5	50	20	84
101	2	2	1	5	6	1	3	4.25	3.7	3.44444	3.48571	4.33333	89	3.2	2.33333	35	92	84.6
179	2	1	1	5	6	2	3	5	3.7	4	3.31429	3	84.3333	1	2	33	9	79
91	2	1	1	5	6	3	2	3.6875	4.7	4.88889	3.14286	3.08333	78.3333	1	2.66667	0	9	79.6
754	2	1	1	5	6	4	2	3.375	4.8	4.66667	3.25714	3.83333	50	3.4	3.5	50	20	54
160	2	1	1	5	6	6	2	2.875	2.9	1.11111	4.57143	4.5	36.6667	4.8	2.83333	80	50	50
368	2	1	1	5	6	6	2	2.625	2.5	2	3.08571	3.91667	63.5	2.6	3.66667	35	78	76.6
65	2	1	1	5	6	6	2	3.125	3	2.11111	3.97143	3.08333	54.5	4.4	3.5	90	90	70.4
141	2	1	1	5	6	6	2	2.625	3.6	3	3.91429	4.08333	16.6667	3.6	3.33333	51	81	47
131	2	1	1	5	6	6	2	3.375	2.8	2.66667	3.71429	4.16667	57	3.8	3.33333	50	50	63
99	2	2	1	5	6	6	3	3.3125	4.5	4.44444	3.28571	3.5	76	2	3.33333	70	90	85
130	2	2	1	5	6	6	3	4.125	3.8	4	2.8	3.16667	97.5	3.2	2.66667	80	30	86
24	2	2	1	5	6	6	1	4.625	3.9	3.22222	1.97143	3	87.5	1	2.5	20	10	78
565	2	1	1	5	7	1	3	5	2.1	1	3	5	83.8333	5	2.5	55	97	91.4
1156	2	1	1	5	7	1	3	2.875	2.9	2.77778	3.91429	3.66667	44.1667	2.6	2.83333	51	2	60.6
442	2	2	1	5	7	1	3	4.8125	4.1	4	3.31429	3.41667	92.5	1.8	3.16667	25	25	78
22	2	2	1	5	7	1	3	4	2.9	1.66667	4.17143	4.41667	80	3.2	3	50	0	54
159	2	1	1	5	7	2	2	4.6875	3.8	1.88889	3.91429	2.75	95.8333	2.4	2.66667	85	15	72.4
1073	2	1	1	5	7	2	3	1	1	1	3.17143	3.08333	95.5	1	3.33333	50	20	82.2
675	2	1	1	5	7	4	3	5	3.8	2.77778	3.08571	3.5	80.3333	2.8	4	81	80	91.2
289	2	1	1	5	7	5	2	4.0625	3.5	2.22222	3.28571	3	93	5	2.5	75	10	76.6
321	2	1	1	5	7	6	3	3.875	4.2	3.22222	2.48571	4.16667	73.5	2.4	2.5	31	97	98.6
615	2	1	1	5	7	6	3	3.5625	4.1	4.33333	4.22857	3.25	65.1667	4.2	3.5	90	91	73.4
152	2	1	1	5	7	6	2	5	3	2.44444	2.74286	3.33333	86.1667	4	3.16667	80	20	78.8
1300	2	1	1	5	7	6	3	4.8125	4.9	5	3.08571	3	99.1667	1	3.16667	4	2	80.4
533	2	1	1	5	7	6	3	2.1875	2.6	1.55556	4.6	4.5	25	4.2	3	75	50	54.2
109	2	1	1	5	7	6	3	2.9375	2.5	2.66667	3.57143	4.5	49.5	2.6	3.83333	41	46	61.6
1111	2	2	1	5	7	6	3	3.0625	5	2.55556	4.14286	4.41667	53.3333	3	2.66667	50	50	78
627	2	2	1	5	7	6	3	3.25	2.8	2.55556	3.02857	3.25	64.5	3	2.5	90	51	75.2
191	2	1	2	1	1	6	1	4.25	3.3	3.77778	2.22857	3.5	98.3333	3.4	3.16667	50	51	88.4
717	2	2	2	1	1	6	2	3.5	1	1.22222	3.65714	4.75	91.3333	2.8	3	100	80	94.4
937	2	1	2	2	1	4	2	2.8125	2.7	2	3.91429	4.16667	47.6667	3.6	3	78	74	73.8
402	2	1	2	2	1	6	2	4.125	5	5	3.17143	3.5	97	3.4	3.5	9	100	100
719	2	1	2	2	2	1	1	2.625	3.5	2.55556	3.74286	3.58333	62.1667	2	2.66667	21	21	74.4
835	2	1	2	2	3	6	1	4.375	3.5	3.22222	3.37143	3.5	75	2.4	3	69	15	78.8
254	2	1	2	2	4	1	2	2.9375	1	1	1.57143	4.08333	68.5	2.4	2.33333	20	0	68
1096	2	1	2	2	4	6	2	4	3.1	2.55556	3.22857	3.58333	76.6667	3	2.66667	70	50	75
369	2	1	2	3	6	1	2	4.9375	4.5	4.88889	3.51429	3	100	1	3.33333	40	12	75.6
1176	2	1	2	3	6	3	3	2.125	3.5	1.22222	4.05714	3.83333	41.3333	3.8	2.5	55	10	42.4
540	2	1	2	3	7	1	2	3.125	3.7	3.33333	3.14286	3.66667	85.3333	3.6	3.16667	80	36	72.2
907	2	1	2	3	7	6	2	5	4.7	5	3.48571	2.5	96.6667	2.6	2.66667	90	80	94
501	2	1	2	4	2	6	2	3.625	3.2	2.11111	3.97143	4.08333	61.8333	2.8	2.83333	60	5	75
971	2	3	2	4	3	1	2	3.4375	1.6	1.55556	4.45714	4.41667	56.6667	3.4	3.33333	60	50	61.4
469	2	3	2	4	4	1	1	5	5	5	3.28571	3	96	2	3	1	1	78.4
999	2	1	2	4	5	6	2	2.5625	3.1	2.66667	2.57143	3.83333	62.6667	1.8	4	67	17	41
662	2	2	2	4	5	6	2	3.625	3.2	4	3.57143	3.33333	90.1667	2.4	2.66667	50	95	92.2
915	2	1	2	5	1	6	1	3.875	3.8	3.77778	4.11429	3.33333	66.3333	2.6	2.66667	40	30	66
462	2	2	2	5	3	1	1	3.375	4.5	3.77778	4.08571	3.91667	61.1667	2.8	2	50	0	53
619	2	1	2	5	3	6	2	3.0625	3	2.44444	4.17143	3.91667	45.8333	3.6	3	50	0	59.2
268	2	1	2	5	3	6	2	2.6875	3	2.11111	4.8	4.91667	38.6667	3.2	3.33333	45	25	47
610	2	2	2	5	4	6	1	4	4	3.33333	3.51429	3.58333	82.8333	2.8	3	90	70	83
281	2	1	2	5	5	6	3	3.75	3.9	3	3.71429	3.91667	81.6667	3.8	3	30	10	67
493	2	1	2	5	7	1	2	4.6875	4.2	4.33333	3.65714	3.41667	96.6667	3.8	3	20	10	78
606	2	1	2	5	7	6	3	4.8125	3.7	3.66667	3.71429	3.08333	98.3333	3.4	3.16667	85	90	87
1255	2	1	2	2	1	3	3	5	5	5	3.05714	2.75	97	1.8	2.83333	19	71	94.2
396	2	1	2	2	3	1	3	2.1875	1.4	1.44444	4.02857	4.33333	68.3333	3	3.33333	80	20	73
1190	2	1	2	3	5	1	2	3.875	2.9	1.55556	3.34286	3.75	81.3333	4	3.33333	75	15	76.6
1013	2	1	2	5	4	6	3	3.125	3.5	3.33333	3.8	3.33333	75	4.2	3.33333	85	50	80
867	2	1	2	1	2	1	1	4.25	3.6	3.88889	2.48571	4.08333	86.1667	3.6	3	35	80	83.8
320	2	1	2	3	5	1	2	4	4	3.33333	3.28571	3.91667	78.8333	1	3.16667	30	49	83.2
653	2	1	2	3	7	6	3	2.5625	2.9	3.77778	4.2	4.58333	51	4	4.66667	100	94	84
248	2	1	2	4	2	1	2	3.8125	3.8	3.22222	2.54286	3.25	64.8333	3	2.83333	40	30	62.8
134	2	2	2	4	4	6	2	3.8125	3.2	3	2.4	3.75	71.5	3	3.83333	69	92	80.6
171	2	1	2	4	5	6	2	3.5625	3.5	3.11111	3.05714	4	84	3.4	3.66667	81	51	83.2
994	2	2	2	5	1	1	1	4.4375	4.4	4.44444	2.91429	3	75.6667	4.6	3.16667	34	22	77.4
1191	2	1	2	5	1	3	1	2.3125	2.9	3	2.82857	5	38.1667	3.2	3.33333	77	72	43
1092	2	1	2	5	1	6	1	4	4	4	3.08571	3.33333	59.5	4.6	5	100	50	65
1149	2	2	2	5	1	6	1	2.1875	2.3	2.66667	2.57143	3.66667	61.1667	3.2	3	82	50	66.6
647	2	2	2	5	1	6	1	3.875	4.2	3.88889	3	3.58333	84.6667	3.6	3.16667	71	85	88.6
1165	2	1	2	5	2	1	1	3.875	3.5	3.55556	3.02857	4.25	81.6667	4.2	2.66667	75	90	92
591	2	3	2	5	2	1	2	2.0625	2.3	2.11111	2.65714	4.75	19.8333	4.6	3.16667	100	61	26.6
613	2	2	2	5	2	5	1	3.875	2	2.88889	1.71429	3.58333	40.8333	3	3.16667	50	50	53
296	2	2	2	5	2	6	1	5	5	5	3.17143	2.5	95.3333	1	4	40	20	84
557	2	2	2	5	3	1	2	4.8125	4.3	3.55556	3.28571	3	92.3333	2.4	3.66667	20	10	70.4
51	2	1	2	5	3	6	1	3.6875	4.1	3	3.37143	3.41667	60	2.2	2.83333	50	50	69.2
293	2	1	2	5	7	1	2	5	5	5	3.17143	3	100	4	2.83333	20	5	77
252	2	2	2	4	5	1	2	5	5	5	3.08571	3	83.3333	3	3.33333	50	10	82
1198	2	1	2	1	4	1	1	4.8125	5	5	3.14286	3	100	3.8	2.5	54	15	83
256	2	1	2	1	4	4	3	4.1875	3.4	3.33333	3.8	3.5	86	3	3.16667	14	7	46
880	2	1	2	2	1	6	1	1.875	1.4	1.77778	4.94286	4.83333	44.6667	4	2.66667	80	50	58
12	2	1	2	2	1	6	1	2.5	3.5	2.22222	4.34286	3.33333	80	3.4	2.66667	95	80	73.8
833	2	2	2	2	2	1	2	3.5625	3.8	3.22222	2.82857	3.66667	56.5	3	3.16667	72	72	70.8
276	2	3	2	2	2	3	2	2.625	1.4	1.33333	2.31429	4	27.1667	3	3.16667	80	60	40.4
20	2	1	2	2	2	4	2	4.4375	4.5	4.22222	3.25714	3.08333	100	4	2.5	5	3	79.8
700	2	1	2	2	3	6	1	3.0625	3.1	2.44444	3.25714	3.5	59	4.4	3.5	90	50	51
845	2	3	2	2	3	6	2	2.625	1.9	2.22222	4.57143	4.66667	45.8333	3.6	2.5	70	10	40
1101	2	1	2	2	4	1	1	4	4.7	4.66667	3.25714	2.91667	88.3333	1.6	2.83333	70	10	77.8
215	2	1	2	2	6	1	1	3.3125	1.9	2.66667	3.22857	3.75	65.1667	3.4	3	85	55	71.4
695	2	1	2	2	7	1	2	3.8125	3.4	2.66667	3.88571	3.41667	81	2.8	2.5	80	55	78.2
993	2	2	2	3	2	6	1	5	5	5	3.17143	3	94.1667	1.8	2.66667	69	69	92
323	2	2	2	3	2	6	1	4.3125	3.5	4.44444	2.85714	3.33333	86.6667	1.4	1.66667	20	20	84
97	2	2	2	3	2	6	1	2.6875	2.2	3	3	4.41667	22.8333	3.4	3.16667	74	50	44
245	2	2	2	3	2	6	2	1.6875	1.4	1.77778	4.68571	5.25	25	2.6	2.5	66	100	60.4
132	2	2	2	3	4	6	1	2.9375	3.8	4	2.34286	4.33333	66.6667	3.2	2.66667	75	75	71
680	2	1	2	3	7	6	2	4.875	4.4	5	3.14286	3	85.1667	3	2.66667	54	53	78.6
1169	2	1	2	4	1	1	2	4.1875	3	2.88889	3.22857	3.66667	91.6667	3	2.83333	0	20	80.6
884	2	2	2	4	1	6	1	3.4375	4	3.55556	3.31429	3.25	95	4.2	3.16667	40	15	76
445	2	1	2	4	2	1	1	1.625	2.1	2.44444	4.4	5	10.8333	5	2.83333	99	21	24.6
1173	2	3	2	4	2	2	1	2.8125	3.1	3.11111	2.8	4.5	52.5	3.4	3.16667	70	60	80
995	2	1	2	4	2	3	2	2.25	3.2	1.66667	4.88571	4.75	43.3333	3.6	2.83333	85	75	73
84	2	1	2	4	2	6	2	3.4375	3.5	3.33333	4.11429	3.91667	80	3.4	2.5	90	30	72
138	2	1	2	4	2	6	3	2.1875	3	2.22222	4.6	5.16667	22.1667	3.6	2.83333	81	60	52.6
746	2	1	2	4	3	6	1	1.875	1.9	1.11111	4.28571	3.58333	44	2.2	3	72	84	53.2
274	2	3	2	4	4	4	1	3.6875	2.3	2.22222	4.45714	3.58333	67.5	3	3.66667	80	50	76.2
1291	2	3	2	4	4	6	2	1.6875	2.5	1.88889	4.8	3.16667	25.1667	4.2	2.66667	80	52	41.2
590	2	1	2	4	6	1	2	3.9375	4.2	4	3.14286	3.5	83.3333	1.4	3	60	70	88
1145	2	1	2	4	7	6	3	2.6875	3.1	3	4.08571	4.08333	60	3.6	2.66667	78	52	55.4
1240	2	1	2	5	1	4	2	2.75	2.7	2.11111	3	3	39.5	3.8	3.16667	35	58	86.6
924	2	1	2	5	1	4	2	2.3125	2	2	2.48571	3.25	42	4	3	60	71	57.2
165	2	1	2	5	2	3	1	4.0625	3.4	3.22222	3.28571	3.33333	66.1667	3.8	2.66667	80	25	82
145	2	1	2	5	2	6	2	2.9375	3.6	2.22222	4.05714	3.91667	51.6667	4.2	3.16667	40	80	58
225	2	1	2	5	2	6	1	3.875	3.2	3.22222	3.25714	3	87	3.4	2.83333	19	15	76.8
13	2	1	2	5	2	6	1	5	5	5	3.17143	3	100	1	5	30	30	86
1200	2	1	2	5	3	1	1	3.6875	3.9	4	3.37143	2.75	80	3	3.33333	80	30	78
1060	2	1	2	5	3	6	2	3.75	2.9	2.77778	2.4	4.5	54.8333	3.2	3	50	50	78
1142	2	3	2	5	4	4	2	3.9375	4.6	4	3.14286	3	93.3333	2.2	2	1	5	81
153	2	1	2	5	4	6	2	1.75	1	1	4.82857	4.91667	17.5	3.6	3	73	63	27.6
956	2	1	2	5	7	1	2	3.125	3.7	3.11111	3.37143	4.16667	71.8333	4	2.66667	88	81	83.2
1123	2	1	2	4	3	1	2	4.875	4.6	3.33333	3.2	3.91667	85	3.4	3	50	30	75
382	2	1	2	1	2	1	2	4	3.4	2.88889	2.91429	3.25	70	1.4	2	20	0	80
909	2	1	2	1	2	6	1	3.5625	3.2	1.88889	4.17143	4.25	40	3.8	3.66667	80	30	55
10	2	1	2	1	2	6	1	3	4.9	5	3.71429	3.58333	65	4.6	3.33333	90	80	79
193	2	1	2	1	2	6	2	4.125	3.4	3.55556	2.34286	3.5	99.1667	4.6	3	50	50	89
17	2	1	2	1	3	6	1	5	4	3.66667	2.77143	3.58333	82	3.2	3	31	100	96.8
638	2	1	2	1	3	6	2	4.75	4.6	4.22222	3.6	3.58333	78.5	4.6	2.33333	20	37	87.4
877	2	2	2	1	3	6	3	3.375	3.3	2.77778	3.85714	4.08333	60	4	3	90	50	46
87	2	1	2	1	4	6	3	3.25	3.8	3.66667	3.45714	2.83333	57.6667	2.6	3	32	100	86.8
534	2	1	2	1	4	6	1	3.3125	2.7	2.55556	3.14286	4.08333	80.6667	3.2	3.16667	41	31	84.8
621	2	1	2	1	5	1	2	2.0625	1.5	1.77778	2.6	5.25	34.6667	4.6	3.16667	99	50	74.2
1251	2	1	2	1	5	6	1	2.4375	1.9	1.77778	3.68571	3.91667	27.3333	4	3	80	24	30.6
1195	2	1	2	1	7	1	2	2.5	2.6	3.55556	3.48571	3.41667	65.8333	2.2	2.33333	81	40	81
824	2	1	2	1	7	6	2	3.5625	2.1	1.88889	3.48571	3.75	76	4.4	3.66667	90	15	81
1109	2	1	2	2	3	1	2	4.6875	4.2	5	4.85714	4.16667	95.3333	4	3.83333	25	60	86
1105	2	2	2	2	4	6	2	4.0625	5	5	2.8	2.91667	90.5	4.2	3	29	21	81.4
1157	2	1	2	2	1	1	2	4.5	5	4	2.68571	3.66667	97.5	2	3	51	50	82.2
634	2	1	2	2	1	6	2	3.375	3.6	3.66667	3.6	3.58333	86.8333	1.6	2.83333	10	5	73.8
173	2	1	2	2	1	6	1	5	5	5	3.14286	3	91.8333	2.8	3.33333	0	0	80
1120	2	1	2	2	2	1	2	3.9375	4.6	4.88889	3.11429	3.41667	80	1.6	2.33333	35	20	84
31	2	1	2	2	2	1	3	2.6875	2.5	1.66667	4.71429	2.58333	36.1667	3.8	3.16667	40	38	50.2
404	2	1	2	2	2	1	2	1.625	1.2	1.66667	4.65714	4.58333	32.6667	3.8	4	98	50	30
286	2	1	2	2	2	6	1	3.125	4.7	3.22222	3.42857	4.25	70.8333	3.2	3.33333	70	65	69
175	2	1	2	2	2	6	1	4.625	4.6	4	3.45714	4.58333	66.3333	4.6	3.5	30	80	63.4
964	2	1	2	2	2	6	1	4	3.1	3.33333	2.62857	3.5	88.8333	3.2	3	61	51	84.4
410	2	1	2	2	2	6	1	4.125	4.5	4.55556	2.82857	3.25	96.3333	1.4	2.83333	70	50	90
648	2	1	2	2	2	6	2	5	3.9	4	2.62857	3.25	91.6667	1	2.66667	50	100	100
332	2	1	2	2	3	6	1	2.3125	1.4	2	2.8	4.08333	13	3.2	3.33333	80	15	13.2
794	2	1	2	2	3	6	2	4.625	3.9	3.44444	2.25714	3.16667	86.1667	2.2	2.5	60	89	95.2
1052	2	1	2	2	3	6	2	1.875	1.8	1	3.2	4.5	12.5	4	1.66667	99	44	29.4
939	2	2	2	2	3	6	2	4.375	3.9	3.22222	3.77143	3.08333	61.6667	2.4	2.5	85	70	82.4
1301	2	1	2	2	4	1	3	4.4375	5	5	3.2	3.41667	95.8333	2.2	2.5	5	5	81
1049	2	2	2	2	4	1	1	4.25	3.9	3	3.11429	3.58333	85.8333	2.4	2.5	10	0	79.8
201	2	1	2	2	4	6	1	3.375	2.8	1.55556	3.77143	4.08333	70	2.6	2.66667	50	80	76
1087	2	1	2	2	4	6	2	3.6875	4.1	3.55556	3.4	3.08333	94	3.4	3	29	38	81
1095	2	1	2	2	4	6	3	3.8125	2.4	2.33333	4.08571	4.41667	56.1667	3.2	2.33333	75	20	63.6
720	2	1	2	2	4	6	2	1.9375	1.3	1.11111	2.68571	3.33333	36	3.2	1.66667	10	15	44.2
481	2	1	2	2	5	1	3	4.9375	5	5	3.11429	3	98.8333	1.2	2.83333	10	10	82
128	2	2	2	2	5	1	2	3.5625	3.4	2.88889	2.8	3.41667	82.6667	2.6	3	10	20	81.6
584	2	2	2	2	5	6	2	3.125	2.3	2.44444	3.91429	4.41667	39.5	2.8	1.66667	60	50	50.8
973	2	2	2	2	5	6	3	4	4.6	3.44444	3.17143	3	93.8333	3.8	3.33333	5	5	79.6
710	2	1	2	2	6	1	2	4.4375	4.5	3	3.42857	4	79	5	3.16667	92	10	79.6
1089	2	1	2	2	7	6	3	4.0625	4.4	4.22222	3.85714	3.5	66.6667	4	3	75	20	63
350	2	1	2	2	7	6	2	3	4.3	3.22222	3.74286	3.91667	91.6667	3	2.66667	5	0	76.8
247	2	1	2	2	7	6	2	2.9375	2.1	1.22222	2.54286	4	79.5	3.2	3.5	76	51	76.2
1098	2	1	2	3	1	1	2	5	4.6	3.44444	2.65714	3	89	3.2	3.16667	26	20	81.4
157	2	2	2	3	1	6	1	3.625	5	5	4.14286	3.83333	56.6667	2.6	2.83333	29	6	59
1056	2	1	2	3	1	6	1	4.625	4.4	4.22222	3.42857	3	96.5	1.8	2.66667	50	90	94
506	2	1	2	3	2	1	3	2	2	1.44444	1.85714	3.66667	40.1667	3.2	2.5	60	30	56.2
1168	2	1	2	3	2	6	2	5	5	5	3.17143	3.25	100	1	3	20	0	80
918	2	1	2	3	4	1	1	1.75	1.8	1	3.05714	5	41.8333	5	3.16667	71	61	36.8
213	2	2	2	3	4	6	2	2.5	2.4	2.33333	2.51429	4.33333	34.6667	3	2.66667	40	0	43.6
60	2	1	2	3	5	6	1	4.125	4.5	3.55556	3.51429	6.66667	39.1667	4.4	3	62	74	52
1205	2	1	2	3	6	6	2	2.75	3.3	2.77778	3.28571	4.83333	23.5	4	2.5	99	75	43.8
89	2	2	2	3	7	1	2	4.6875	5	5	3.17143	3.5	96.6667	1	2.66667	0	0	80
665	2	1	2	3	7	6	3	2.9375	2.7	3	2.8	4.16667	53.3333	2.8	3	70	50	82
1133	2	2	2	4	1	6	2	2.5	3.1	1.55556	3.6	4.91667	40	3	2.5	0	0	35
1203	2	1	2	4	2	5	1	3.875	3.3	1.88889	3.77143	4.41667	63.6667	2.4	2.16667	60	20	59.2
894	2	1	2	4	2	6	1	5	5	5	3.17143	3	99.8333	1.6	3.83333	10	20	78.2
795	2	1	2	4	4	1	2	3.125	1.8	1.66667	3.08571	3.5	55	2.2	2.33333	60	51	82.2
416	2	2	2	4	4	1	2	4	2.7	2.88889	2.62857	3.41667	55	3.6	3.16667	100	43	72.6
556	2	1	2	4	4	2	2	3.5	2.5	2.66667	4.08571	4.33333	79.1667	4.6	3	50	40	71
45	2	2	2	4	4	6	2	3	2	1.77778	3.8	4.08333	71.5	2.6	3.16667	40	50	63.6
233	2	2	2	4	5	2	3	2.5625	4.3	2.88889	3.6	4.91667	36.6667	3.8	2.5	30	10	58
414	2	1	2	4	6	6	3	4.125	4	3.44444	3.54286	3.41667	80.6667	4	3.16667	41	8	76.2
1075	2	1	2	4	6	6	2	1.8125	1.1	1	4.94286	6	23.1667	2.6	2.5	100	50	39.8
1121	2	1	2	4	7	1	3	2.1875	3	2.44444	3.6	4.33333	42	5	3	90	30	70
600	2	1	2	4	7	6	3	4.125	3.6	2.44444	4.57143	3.16667	73	3	3.66667	84	75	86.2
277	2	2	2	4	7	6	3	3.875	3.8	3.88889	3.71429	4.41667	77.3333	4.2	3	82	70	88.6
570	2	3	2	4	7	6	2	3.0625	2.2	2	3.4	5	67.5	4.2	3.66667	99	19	52.2
633	2	2	2	5	2	3	2	2.5	2.6	1.33333	4.77143	4.75	34.5	4	2.83333	100	0	28
483	2	2	2	5	2	6	2	4.25	4.4	4.55556	3.11429	3.41667	89.3333	3	3.16667	30	20	82
107	2	1	2	5	2	6	2	1.25	2.2	1	2.88571	5	23.3333	5	2.83333	100	91	32.2
597	2	1	2	5	3	1	2	3.6875	2.8	2	4.14286	3.41667	79	2.8	2.66667	39	20	66
387	2	1	2	5	3	1	1	3.6875	1.8	1.77778	4.42857	4.83333	46	2.8	3.33333	81	71	40.2
687	2	1	2	5	3	6	2	3.5625	3.4	3.33333	3.05714	4	72	1.6	2.83333	65	5	73.4
147	2	1	2	5	3	6	2	3.5	3.1	3	2.51429	3.83333	92.3333	2.2	2.33333	5	10	4
839	2	1	2	5	4	1	1	2.6875	4.1	3.66667	3.54286	3.5	11.1667	3.8	3	99	70	76.4
599	2	1	2	5	4	3	3	2.9375	3.4	3.11111	2.54286	4	33.6667	1.6	2.5	57	65	67
441	2	1	2	5	4	5	1	3.8125	3.9	3.22222	3.88571	3.33333	89	3.2	3.33333	20	23	63.2
624	2	1	2	5	4	6	1	3.125	3.3	2.33333	4.2	3.83333	31.8333	3.4	3	81	19	60.6
297	2	2	2	5	4	6	2	3.4375	2.7	2.88889	2.57143	3.66667	63.6667	1.6	3.33333	10	0	77.6
174	2	1	2	5	4	6	2	3.875	3.6	5	3.17143	3.66667	90.8333	3	3.16667	70	50	88
806	2	2	2	5	4	6	2	2.0625	4	2.11111	3.88571	5	29	4	2.33333	80	50	40
1085	2	3	2	5	4	6	1	4.9375	4.6	2.66667	3.85714	3.5	93.8333	2.6	2.5	30	10	75.2
1212	2	1	2	5	5	1	2	3.4375	3.6	3.22222	3.11429	4	56.6667	3.4	3.5	90	70	74.2
1201	2	1	2	5	5	2	1	3.75	3.8	2.44444	3.51429	4.41667	79.3333	3	3	25	5	74
861	2	1	2	5	5	2	3	2.125	1	1	2.25714	4.08333	22.6667	3.4	1.66667	80	0	26
363	2	1	2	5	5	6	2	3.3125	2.1	2.22222	2.97143	3.75	75	3.2	3	80	75	69
54	2	3	2	5	6	6	2	1.5	2.5	1.77778	3.88571	5	35.8333	3.2	2.83333	60	28	45.6
976	2	2	2	5	6	6	2	3.625	4.2	3.33333	3.88571	4.25	71.1667	3.8	3.33333	60	30	73
406	2	1	2	5	7	1	3	4.0625	4.2	4.11111	3.37143	3.16667	87.3333	4	3.83333	70	51	85.8
